# Supplementary material for: Characteristics of T-cell receptor repertoire of stem cell-like memory CD4+ T cells
Source: PeerJ. 2021 Aug 25;9:e11987. doi: 10.7717/peerj.11987 (PMC8401816; doi:10.7717/peerj.11987)
Supplement: Supplemental Information 4 [file peerj-09-11987-s004.csv]

gene	Tm (mean frequency)	Tscm (mean frequency)	p (paired Wilcox-ranked test between Tm and Tscm)	FDR
TRBV02-01	3.400204355	1.235819767	3.05E-05	0.001647949
TRBV07-09	7.38732169	13.01611385	3.05E-05	0.001647949
TRBV12-03	7.126028345	12.29088034	3.05E-05	0.001647949
TRBV18-01	3.256441628	8.606805706	3.05E-05	0.001647949
TRBV24-01	1.654434572	0.514928027	3.05E-05	0.001647949
TRBJ01-02	7.585530231	5.225180994	6.10E-05	0.002990723
TRBJ02-02	6.155646566	3.61819618	6.10E-05	0.002990723
TRBJ02-07	16.88650397	21.24574435	6.10E-05	0.002990723
TRBV23-01	1.084295532	3.172207907	6.10E-05	0.002990723
TRBV11-02	2.116301038	0.89090492	1.53E-04	0.006866455
TRBV03-01	5.430607336	3.149614906	2.14E-04	0.009399414
TRBV09-01	2.140391875	0.833385294	2.14E-04	0.009399414
TRBV06-05	1.220707021	0.614867098	3.05E-04	0.012817383
TRBV05-05	0.203492036	0.049827129	3.66E-04	0.015014648
TRBV25-01	0.721588602	0.274356827	5.80E-04	0.023193359
TRBV20-01	9.508050296	4.135995282	0.001312256	0.051177979
TRBV28-01	3.736795228	4.991185112	0.001312256	0.051177979
TRBJ02-05	11.60442548	14.45096897	0.001678467	0.062103271
TRBJ01-03	1.064950122	0.590984345	0.00213623	0.076904297
TRBV27-01	1.481910185	0.84529541	0.00213623	0.076904297
TRBV07-06	0.655689488	0.275778467	0.002685547	0.091308594
TRBV11-01	0.296997894	0.103486439	0.003356934	0.110778809
TRBV04-03	1.777754308	3.378108869	0.004180908	0.133789063
TRBV30-01	5.235691041	3.352853856	0.004272461	0.133789063
TRBV05-06	1.513530435	0.770606227	0.005157471	0.154724121
TRBV05-04	1.697149593	2.299715309	0.006286621	0.182312012
TRBV06-01	0.687212344	0.170864903	0.006286621	0.182312012
TRBV06-02	1.744382433	1.034269729	0.01550293	0.418579102
TRBJ02-04	3.231792244	4.301070679	0.018249512	0.474487305
TRBJ02-01	19.03067613	17.35180258	0.038635254	0.965881348
TRBV11-03	0.322611164	0.186502526	0.038635254	0.965881348
TRBJ01-01	8.680780603	8.079192424	0.27444458	1
TRBJ01-04	2.262514842	1.865461458	0.143859863	1
TRBJ01-05	6.548409997	5.662142068	0.743560791	1
TRBJ02-03	11.95598261	12.57635055	0.495422363	1
TRBJ02-06	3.385545166	3.715693437	0.116668701	1
TRBV04-01	2.185015836	2.418270757	0.159057617	1
TRBV04-02	1.789626023	2.288853653	0.252227783	1
TRBV05-01	3.376332455	2.240432273	0.057678223	1
TRBV05-08	0.126944263	0.116793952	0.791015625	1
TRBV06-04	0.137503312	0.1362647	0.839355469	1
TRBV06-06	1.428094122	1.378572158	0.939880371	1
TRBV07-02	6.183831931	7.08986454	0.322509766	1
TRBV07-03	1.372496608	1.460158884	0.583007813	1
TRBV07-07	0.127410343	0.118885813	0.786865234	1
TRBV07-08	0.682492873	0.638505075	0.820892334	1
TRBV10-03	1.682176684	1.235350462	0.10458374	1
TRBV13-01	0.541412409	0.590872342	0.433197021	1
TRBV14-01	2.054397938	1.566838497	0.211425781	1
TRBV15-01	1.359389265	1.055679118	0.159057617	1
TRBV16-01	0.102146709	0.194296142	0.094238281	1
TRBV19-01	2.860858834	2.741439167	0.743560791	1
TRBV21-01	0.550817815	0.487273823	0.820892334	1
TRBV29-01	9.324381268	8.239703641	0.297851563	1
