# Supplementary material for: Characteristics of T-cell receptor repertoire of stem cell-like memory CD4+ T cells
Source: PeerJ. 2021 Aug 25;9:e11987. doi: 10.7717/peerj.11987 (PMC8401816; doi:10.7717/peerj.11987)
Supplement: Supplemental Information 6 [file peerj-09-11987-s006.xlsx]

## Sheet: Gliph2_Tscm_top1000_public
cluster_size_score	type	TcRb	V	J	TcRa	Sample	Freq	HLA-A	HLA-B	HLA-C	HLA-DPA1	HLA-DPB1	HLA-DQA1	HLA-DQB1	HLA-DRB1	HLA-DRB3	HLA-DRB4	HLA-DRB5	HLA-B	HLA-C	HLA-DPA1	HLA-DPB1	HLA-DQA1	HLA-DQB1	HLA-DRB1	HLA-DRB3	HLA-DRB4	HLA-DRB5
9.5e-05	global-S%TDT	CSASRTDTQYF	TCRBV20-01	TCRBJ02-03	NA	02/0910:T1D2_CM	1	-	-	-	-	-	-	-	-	-	-	-	-	-	-	-	-	-	-	-	-	-
9.5e-05	global-S%TDT	CAISGTDTQYF	TCRBV06-05	TCRBJ02-03	NA	02/0903:HD3_CM	1	-	-	-	-	-	-	-	-	-	-	-	-	-	-	-	-	-	-	-	-	-
9.5e-05	global-S%TDT	CAISGTDTQYF	TCRBV06-06	TCRBJ02-03	NA	02/0903:HD3_CM	1	-	-	-	-	-	-	-	-	-	-	-	-	-	-	-	-	-	-	-	-	-
9.5e-05	global-S%TDT	CAISGTDTQYF	TCRBV10-03	TCRBJ02-03	NA	02/0903:HD3_CM	1	-	-	-	-	-	-	-	-	-	-	-	-	-	-	-	-	-	-	-	-	-
9.5e-05	global-S%TDT	CAWSNTDTQYF	TCRBV30-01	TCRBJ02-03	NA	02/0902:HD2_CM	1	-	-	-	-	-	-	-	-	-	-	-	-	-	-	-	-	-	-	-	-	-
9.5e-05	global-S%TDT	CASSSTDTQYF	TCRBV07-08	TCRBJ02-03	NA	02/0905:HD5_CM	1	-	-	-	-	-	-	-	-	-	-	-	-	-	-	-	-	-	-	-	-	-
9.5e-05	global-S%TDT	CASSSTDTQYF	TCRBV07-02	TCRBJ02-03	NA	02/0905:HD5_CM	1	-	-	-	-	-	-	-	-	-	-	-	-	-	-	-	-	-	-	-	-	-
9.5e-05	global-S%TDT	CASSSTDTQYF	TCRBV28-01	TCRBJ02-03	NA	02/0907:HD7_CM	1	-	-	-	-	-	-	-	-	-	-	-	-	-	-	-	-	-	-	-	-	-
9.5e-05	global-S%TDT	CASSSTDTQYF	TCRBV07-02	TCRBJ02-03	NA	02/0907:HD7_CM	1	-	-	-	-	-	-	-	-	-	-	-	-	-	-	-	-	-	-	-	-	-
9.5e-05	global-S%TDT	CASSSTDTQYF	TCRBV06-02	TCRBJ02-03	NA	02/0907:HD7_CM	1	-	-	-	-	-	-	-	-	-	-	-	-	-	-	-	-	-	-	-	-	-
9.5e-05	global-S%TDT	CASSSTDTQYF	TCRBV05-01	TCRBJ02-03	NA	02/0907:HD7_CM	1	-	-	-	-	-	-	-	-	-	-	-	-	-	-	-	-	-	-	-	-	-
9.5e-05	global-S%TDT	CASSSTDTQYF	TCRBV07-06	TCRBJ02-03	NA	02/0907:HD7_CM	1	-	-	-	-	-	-	-	-	-	-	-	-	-	-	-	-	-	-	-	-	-
9.5e-05	global-S%TDT	CASSSTDTQYF	TCRBV07-09	TCRBJ02-03	NA	02/0907:HD7_CM	1	-	-	-	-	-	-	-	-	-	-	-	-	-	-	-	-	-	-	-	-	-
9.5e-05	global-S%TDT	CASSSTDTQYF	TCRBV06-02	TCRBJ02-03	NA	02/0908:HD8_CM	1	-	-	-	-	-	-	-	-	-	-	-	-	-	-	-	-	-	-	-	-	-
9.5e-05	global-S%TDT	CASSSTDTQYF	TCRBV11-02	TCRBJ02-03	NA	02/0908:HD8_CM	1	-	-	-	-	-	-	-	-	-	-	-	-	-	-	-	-	-	-	-	-	-
9.5e-05	global-S%TDT	CASSSTDTQYF	TCRBV19-01	TCRBJ02-03	NA	02/0908:HD8_CM	1	-	-	-	-	-	-	-	-	-	-	-	-	-	-	-	-	-	-	-	-	-
9.5e-05	global-S%TDT	CASSSTDTQYF	TCRBV06-06	TCRBJ02-03	NA	02/0908:HD8_CM	1	-	-	-	-	-	-	-	-	-	-	-	-	-	-	-	-	-	-	-	-	-
9.5e-05	global-S%TDT	CASSSTDTQYF	TCRBV07-06	TCRBJ02-03	NA	02/0908:HD8_CM	1	-	-	-	-	-	-	-	-	-	-	-	-	-	-	-	-	-	-	-	-	-
9.5e-05	global-S%TDT	CASSSTDTQYF	TCRBV05-01	TCRBJ02-03	NA	02/0908:HD8_CM	1	-	-	-	-	-	-	-	-	-	-	-	-	-	-	-	-	-	-	-	-	-
9.5e-05	global-S%TDT	CASSSTDTQYF	TCRBV07-03	TCRBJ02-03	NA	02/0908:HD8_CM	1	-	-	-	-	-	-	-	-	-	-	-	-	-	-	-	-	-	-	-	-	-
9.5e-05	global-S%TDT	CASSSTDTQYF	TCRBV28-01	TCRBJ02-03	NA	02/0908:HD8_CM	1	-	-	-	-	-	-	-	-	-	-	-	-	-	-	-	-	-	-	-	-	-
9.5e-05	global-S%TDT	CASSSTDTQYF	TCRBV07-02	TCRBJ02-03	NA	02/0908:HD8_CM	1	-	-	-	-	-	-	-	-	-	-	-	-	-	-	-	-	-	-	-	-	-
9.5e-05	global-S%TDT	CASSSTDTQYF	TCRBV12-03	TCRBJ02-03	NA	02/0908:HD8_CM	1	-	-	-	-	-	-	-	-	-	-	-	-	-	-	-	-	-	-	-	-	-
9.5e-05	global-S%TDT	CASSSTDTQYF	TCRBV07-09	TCRBJ02-03	NA	02/0908:HD8_CM	1	-	-	-	-	-	-	-	-	-	-	-	-	-	-	-	-	-	-	-	-	-
9.5e-05	global-S%TDT	CASSSTDTQYF	TCRBV03-01	TCRBJ02-03	NA	02/0915:T1D7_CM	1	-	-	-	-	-	-	-	-	-	-	-	-	-	-	-	-	-	-	-	-	-
9.5e-05	global-S%TDT	CASSSTDTQYF	TCRBV07-09	TCRBJ02-03	NA	02/0915:T1D7_CM	1	-	-	-	-	-	-	-	-	-	-	-	-	-	-	-	-	-	-	-	-	-
9.5e-05	global-S%TDT	CASSSTDTQYF	TCRBV05-06	TCRBJ02-03	NA	02/0915:T1D7_CM	1	-	-	-	-	-	-	-	-	-	-	-	-	-	-	-	-	-	-	-	-	-
9.5e-05	global-S%TDT	CASSSTDTQYF	TCRBV27-01	TCRBJ02-03	NA	02/0915:T1D7_CM	1	-	-	-	-	-	-	-	-	-	-	-	-	-	-	-	-	-	-	-	-	-
9.5e-05	global-S%TDT	CASSSTDTQYF	TCRBV12-03	TCRBJ02-03	NA	02/0915:T1D7_CM	1	-	-	-	-	-	-	-	-	-	-	-	-	-	-	-	-	-	-	-	-	-
9.5e-05	global-S%TDT	CASSSTDTQYF	TCRBV28-01	TCRBJ02-03	NA	02/0915:T1D7_CM	1	-	-	-	-	-	-	-	-	-	-	-	-	-	-	-	-	-	-	-	-	-
9.5e-05	global-S%TDT	CASSSTDTQYF	TCRBV04-02	TCRBJ02-03	NA	02/0915:T1D7_CM	1	-	-	-	-	-	-	-	-	-	-	-	-	-	-	-	-	-	-	-	-	-
9.5e-05	global-S%TDT	CASSSTDTQYF	TCRBV07-02	TCRBJ02-03	NA	02/0915:T1D7_CM	1	-	-	-	-	-	-	-	-	-	-	-	-	-	-	-	-	-	-	-	-	-
9.5e-05	global-S%TDT	CASSSTDTQYF	TCRBV07-08	TCRBJ02-03	NA	02/0915:T1D7_CM	1	-	-	-	-	-	-	-	-	-	-	-	-	-	-	-	-	-	-	-	-	-
9.5e-05	global-S%TDT	CASSSTDTQYF	TCRBV19-01	TCRBJ02-03	NA	02/0915:T1D7_CM	1	-	-	-	-	-	-	-	-	-	-	-	-	-	-	-	-	-	-	-	-	-
9.5e-05	global-S%TDT	CASSSTDTQYF	TCRBV11-02	TCRBJ02-03	NA	02/0915:T1D7_CM	1	-	-	-	-	-	-	-	-	-	-	-	-	-	-	-	-	-	-	-	-	-
9.5e-05	global-S%TDT	CASSYTDTQYF	TCRBV06-06	TCRBJ02-03	NA	02/0909:T1D1_CM	1	-	-	-	-	-	-	-	-	-	-	-	-	-	-	-	-	-	-	-	-	-
9.5e-05	global-S%TDT	CASSYTDTQYF	TCRBV28-01	TCRBJ02-03	NA	02/0909:T1D1_CM	1	-	-	-	-	-	-	-	-	-	-	-	-	-	-	-	-	-	-	-	-	-
9.5e-05	global-S%TDT	CASSYTDTQYF	TCRBV07-09	TCRBJ02-03	NA	02/0909:T1D1_CM	1	-	-	-	-	-	-	-	-	-	-	-	-	-	-	-	-	-	-	-	-	-
9.5e-05	global-S%TDT	CASSYTDTQYF	TCRBV06-01	TCRBJ02-03	NA	02/0909:T1D1_CM	1	-	-	-	-	-	-	-	-	-	-	-	-	-	-	-	-	-	-	-	-	-
9.5e-05	global-S%TDT	CASSYTDTQYF	TCRBV06-05	TCRBJ02-03	NA	02/0909:T1D1_CM	1	-	-	-	-	-	-	-	-	-	-	-	-	-	-	-	-	-	-	-	-	-
9.5e-05	global-S%TDT	CASSYTDTQYF	TCRBV04-02	TCRBJ02-03	NA	02/0909:T1D1_CM	1	-	-	-	-	-	-	-	-	-	-	-	-	-	-	-	-	-	-	-	-	-
9.5e-05	global-S%TDT	CASSYTDTQYF	TCRBV05-01	TCRBJ02-03	NA	02/0909:T1D1_CM	1	-	-	-	-	-	-	-	-	-	-	-	-	-	-	-	-	-	-	-	-	-
9.5e-05	global-S%TDT	CASSYTDTQYF	TCRBV12-03	TCRBJ02-03	NA	02/0909:T1D1_CM	1	-	-	-	-	-	-	-	-	-	-	-	-	-	-	-	-	-	-	-	-	-
9.5e-05	global-S%TDT	CASSYTDTQYF	TCRBV18-01	TCRBJ02-03	NA	02/0909:T1D1_CM	1	-	-	-	-	-	-	-	-	-	-	-	-	-	-	-	-	-	-	-	-	-
9.5e-05	global-S%TDT	CASSYTDTQYF	TCRBV02-01	TCRBJ02-03	NA	02/0909:T1D1_CM	1	-	-	-	-	-	-	-	-	-	-	-	-	-	-	-	-	-	-	-	-	-
9.5e-05	global-S%TDT	CASSYTDTQYF	TCRBV06-02	TCRBJ02-03	NA	02/0909:T1D1_CM	1	-	-	-	-	-	-	-	-	-	-	-	-	-	-	-	-	-	-	-	-	-
9.5e-05	global-S%TDT	CASSYTDTQYF	TCRBV12-05	TCRBJ02-03	NA	02/0910:T1D2_CM	1	-	-	-	-	-	-	-	-	-	-	-	-	-	-	-	-	-	-	-	-	-
9.5e-05	global-S%TDT	CASSYTDTQYF	TCRBV06-01	TCRBJ02-03	NA	02/0910:T1D2_CM	1	-	-	-	-	-	-	-	-	-	-	-	-	-	-	-	-	-	-	-	-	-
9.5e-05	global-S%TDT	CASSYTDTQYF	TCRBV06-05	TCRBJ02-03	NA	02/0910:T1D2_CM	1	-	-	-	-	-	-	-	-	-	-	-	-	-	-	-	-	-	-	-	-	-
9.5e-05	global-S%TDT	CASSYTDTQYF	TCRBV12-03	TCRBJ02-03	NA	02/0910:T1D2_CM	1	-	-	-	-	-	-	-	-	-	-	-	-	-	-	-	-	-	-	-	-	-
9.5e-05	global-S%TDT	CASSYTDTQYF	TCRBV05-01	TCRBJ02-03	NA	02/0910:T1D2_CM	1	-	-	-	-	-	-	-	-	-	-	-	-	-	-	-	-	-	-	-	-	-
9.5e-05	global-S%TDT	CASSYTDTQYF	TCRBV02-01	TCRBJ02-03	NA	02/0910:T1D2_CM	1	-	-	-	-	-	-	-	-	-	-	-	-	-	-	-	-	-	-	-	-	-
9.5e-05	global-S%TDT	CASSYTDTQYF	TCRBV28-01	TCRBJ02-03	NA	02/0910:T1D2_CM	1	-	-	-	-	-	-	-	-	-	-	-	-	-	-	-	-	-	-	-	-	-
9.5e-05	global-S%TDT	CASSYTDTQYF	TCRBV06-02	TCRBJ02-03	NA	02/0910:T1D2_CM	1	-	-	-	-	-	-	-	-	-	-	-	-	-	-	-	-	-	-	-	-	-
9.5e-05	global-S%TDT	CASSYTDTQYF	TCRBV11-02	TCRBJ02-03	NA	02/0912:T1D4_CM	1	-	-	-	-	-	-	-	-	-	-	-	-	-	-	-	-	-	-	-	-	-
9.5e-05	global-S%TDT	CASSYTDTQYF	TCRBV02-01	TCRBJ02-03	NA	02/0912:T1D4_CM	1	-	-	-	-	-	-	-	-	-	-	-	-	-	-	-	-	-	-	-	-	-
9.5e-05	global-S%TDT	CASSYTDTQYF	TCRBV12-03	TCRBJ02-03	NA	02/0912:T1D4_CM	1	-	-	-	-	-	-	-	-	-	-	-	-	-	-	-	-	-	-	-	-	-
9.5e-05	global-S%TDT	CASSYTDTQYF	TCRBV07-09	TCRBJ02-03	NA	02/0912:T1D4_CM	1	-	-	-	-	-	-	-	-	-	-	-	-	-	-	-	-	-	-	-	-	-
9.5e-05	global-S%TDT	CASSYTDTQYF	TCRBV11-01	TCRBJ02-03	NA	02/0912:T1D4_CM	1	-	-	-	-	-	-	-	-	-	-	-	-	-	-	-	-	-	-	-	-	-
9.5e-05	global-S%TDT	CASSYTDTQYF	TCRBV07-03	TCRBJ02-03	NA	02/0912:T1D4_CM	1	-	-	-	-	-	-	-	-	-	-	-	-	-	-	-	-	-	-	-	-	-
9.5e-05	global-S%TDT	CASSYTDTQYF	TCRBV03-01	TCRBJ02-03	NA	02/0912:T1D4_CM	1	-	-	-	-	-	-	-	-	-	-	-	-	-	-	-	-	-	-	-	-	-
9.5e-05	global-S%TDT	CASSYTDTQYF	TCRBV05-04	TCRBJ02-03	NA	02/0912:T1D4_CM	1	-	-	-	-	-	-	-	-	-	-	-	-	-	-	-	-	-	-	-	-	-
9.5e-05	global-S%TDT	CASSYTDTQYF	TCRBV07-02	TCRBJ02-03	NA	02/0912:T1D4_CM	1	-	-	-	-	-	-	-	-	-	-	-	-	-	-	-	-	-	-	-	-	-
9.5e-05	global-S%TDT	CASSYTDTQYF	TCRBV07-08	TCRBJ02-03	NA	02/0912:T1D4_CM	1	-	-	-	-	-	-	-	-	-	-	-	-	-	-	-	-	-	-	-	-	-
9.5e-05	global-S%TDT	CASSYTDTQYF	TCRBV07-02	TCRBJ02-03	NA	02/0915:T1D7_CM	1	-	-	-	-	-	-	-	-	-	-	-	-	-	-	-	-	-	-	-	-	-
9.5e-05	global-S%TDT	CASSYTDTQYF	TCRBV06-02	TCRBJ02-03	NA	02/0915:T1D7_CM	1	-	-	-	-	-	-	-	-	-	-	-	-	-	-	-	-	-	-	-	-	-
9.5e-05	global-S%TDT	CASSYTDTQYF	TCRBV28-01	TCRBJ02-03	NA	02/0915:T1D7_CM	1	-	-	-	-	-	-	-	-	-	-	-	-	-	-	-	-	-	-	-	-	-
9.5e-05	global-S%TDT	CASSYTDTQYF	TCRBV14-01	TCRBJ02-03	NA	02/0915:T1D7_CM	1	-	-	-	-	-	-	-	-	-	-	-	-	-	-	-	-	-	-	-	-	-
9.5e-05	global-S%TDT	CASSYTDTQYF	TCRBV12-03	TCRBJ02-03	NA	02/0915:T1D7_CM	1	-	-	-	-	-	-	-	-	-	-	-	-	-	-	-	-	-	-	-	-	-
9.5e-05	global-S%TDT	CASSYTDTQYF	TCRBV02-01	TCRBJ02-03	NA	02/0915:T1D7_CM	1	-	-	-	-	-	-	-	-	-	-	-	-	-	-	-	-	-	-	-	-	-
9.5e-05	global-S%TDT	CASSITDTQYF	TCRBV12-03	TCRBJ02-03	NA	02/0906:HD6_CM	1	-	-	-	-	-	-	-	-	-	-	-	-	-	-	-	-	-	-	-	-	-
9.5e-05	global-S%TDT	CASSITDTQYF	TCRBV07-03	TCRBJ02-03	NA	02/0906:HD6_CM	1	-	-	-	-	-	-	-	-	-	-	-	-	-	-	-	-	-	-	-	-	-
9.5e-05	global-S%TDT	CASSITDTQYF	TCRBV07-02	TCRBJ02-03	NA	02/0906:HD6_CM	1	-	-	-	-	-	-	-	-	-	-	-	-	-	-	-	-	-	-	-	-	-
9.5e-05	global-S%TDT	CASSITDTQYF	TCRBV07-09	TCRBJ02-03	NA	02/0906:HD6_CM	1	-	-	-	-	-	-	-	-	-	-	-	-	-	-	-	-	-	-	-	-	-
9.5e-05	global-S%TDT	CASSITDTQYF	TCRBV11-02	TCRBJ02-03	NA	02/0906:HD6_CM	1	-	-	-	-	-	-	-	-	-	-	-	-	-	-	-	-	-	-	-	-	-
9.5e-05	global-S%TDT	CASSITDTQYF	TCRBV07-06	TCRBJ02-03	NA	02/0906:HD6_CM	1	-	-	-	-	-	-	-	-	-	-	-	-	-	-	-	-	-	-	-	-	-
9.5e-05	global-S%TDT	CASSITDTQYF	TCRBV11-03	TCRBJ02-03	NA	02/0906:HD6_CM	1	-	-	-	-	-	-	-	-	-	-	-	-	-	-	-	-	-	-	-	-	-
9.5e-05	global-S%TDT	CASSRTDTQYF	TCRBV09-01	TCRBJ02-03	NA	02/0903:HD3_CM	1	-	-	-	-	-	-	-	-	-	-	-	-	-	-	-	-	-	-	-	-	-
9.5e-05	global-S%TDT	CASSRTDTQYF	TCRBV07-02	TCRBJ02-03	NA	02/0903:HD3_CM	1	-	-	-	-	-	-	-	-	-	-	-	-	-	-	-	-	-	-	-	-	-
9.5e-05	global-S%TDT	CASSRTDTQYF	TCRBV07-08	TCRBJ02-03	NA	02/0903:HD3_CM	1	-	-	-	-	-	-	-	-	-	-	-	-	-	-	-	-	-	-	-	-	-
9.5e-05	global-S%TDT	CASSRTDTQYF	TCRBV05-06	TCRBJ02-03	NA	02/0903:HD3_CM	1	-	-	-	-	-	-	-	-	-	-	-	-	-	-	-	-	-	-	-	-	-
9.5e-05	global-S%TDT	CASSRTDTQYF	TCRBV03-01	TCRBJ02-03	NA	02/0903:HD3_CM	1	-	-	-	-	-	-	-	-	-	-	-	-	-	-	-	-	-	-	-	-	-
9.5e-05	global-S%TDT	CASSRTDTQYF	TCRBV07-02	TCRBJ02-03	NA	02/0913:T1D5_CM	1	-	-	-	-	-	-	-	-	-	-	-	-	-	-	-	-	-	-	-	-	-
9.5e-05	global-S%TDT	CASSRTDTQYF	TCRBV15-01	TCRBJ02-03	NA	02/0913:T1D5_CM	1	-	-	-	-	-	-	-	-	-	-	-	-	-	-	-	-	-	-	-	-	-
9.5e-05	global-S%TDT	CASSRTDTQYF	TCRBV03-01	TCRBJ02-03	NA	02/0913:T1D5_CM	1	-	-	-	-	-	-	-	-	-	-	-	-	-	-	-	-	-	-	-	-	-
9.5e-05	global-S%TDT	CASSRTDTQYF	TCRBV12-03	TCRBJ02-03	NA	02/0913:T1D5_CM	1	-	-	-	-	-	-	-	-	-	-	-	-	-	-	-	-	-	-	-	-	-
9.5e-05	global-S%TDT	CASSRTDTQYF	TCRBV28-01	TCRBJ02-03	NA	02/0913:T1D5_CM	1	-	-	-	-	-	-	-	-	-	-	-	-	-	-	-	-	-	-	-	-	-
9.5e-05	global-S%TDT	CASSRTDTQYF	TCRBV06-05	TCRBJ02-03	NA	02/0915:T1D7_CM	1	-	-	-	-	-	-	-	-	-	-	-	-	-	-	-	-	-	-	-	-	-
9.5e-05	global-S%TDT	CASSRTDTQYF	TCRBV07-08	TCRBJ02-03	NA	02/0915:T1D7_CM	1	-	-	-	-	-	-	-	-	-	-	-	-	-	-	-	-	-	-	-	-	-
9.5e-05	global-S%TDT	CASSRTDTQYF	TCRBV11-02	TCRBJ02-03	NA	02/0915:T1D7_CM	1	-	-	-	-	-	-	-	-	-	-	-	-	-	-	-	-	-	-	-	-	-
9.5e-05	global-S%TDT	CASSRTDTQYF	TCRBV04-02	TCRBJ02-03	NA	02/0915:T1D7_CM	1	-	-	-	-	-	-	-	-	-	-	-	-	-	-	-	-	-	-	-	-	-
9.5e-05	global-S%TDT	CASSRTDTQYF	TCRBV06-01	TCRBJ02-03	NA	02/0915:T1D7_CM	1	-	-	-	-	-	-	-	-	-	-	-	-	-	-	-	-	-	-	-	-	-
9.5e-05	global-S%TDT	CASSRTDTQYF	TCRBV12-03	TCRBJ02-03	NA	02/0915:T1D7_CM	1	-	-	-	-	-	-	-	-	-	-	-	-	-	-	-	-	-	-	-	-	-
9.5e-05	global-S%TDT	CASSRTDTQYF	TCRBV05-06	TCRBJ02-03	NA	02/0915:T1D7_CM	1	-	-	-	-	-	-	-	-	-	-	-	-	-	-	-	-	-	-	-	-	-
9.5e-05	global-S%TDT	CASSRTDTQYF	TCRBV07-09	TCRBJ02-03	NA	02/0915:T1D7_CM	1	-	-	-	-	-	-	-	-	-	-	-	-	-	-	-	-	-	-	-	-	-
9.5e-05	global-S%TDT	CASSRTDTQYF	TCRBV07-02	TCRBJ02-03	NA	02/0915:T1D7_CM	1	-	-	-	-	-	-	-	-	-	-	-	-	-	-	-	-	-	-	-	-	-
9.5e-05	global-S%TDT	CASSRTDTQYF	TCRBV03-01	TCRBJ02-03	NA	02/0915:T1D7_CM	1	-	-	-	-	-	-	-	-	-	-	-	-	-	-	-	-	-	-	-	-	-
9.5e-05	global-S%TDT	CASSRTDTQYF	TCRBV06-02	TCRBJ02-03	NA	02/0915:T1D7_CM	1	-	-	-	-	-	-	-	-	-	-	-	-	-	-	-	-	-	-	-	-	-
9.5e-05	global-S%TDT	CASSHTDTQYF	TCRBV05-04	TCRBJ02-03	NA	02/0901:HD1_CM	1	-	-	-	-	-	-	-	-	-	-	-	-	-	-	-	-	-	-	-	-	-
9.5e-05	global-S%TDT	CASSHTDTQYF	TCRBV06-06	TCRBJ02-03	NA	02/0901:HD1_CM	1	-	-	-	-	-	-	-	-	-	-	-	-	-	-	-	-	-	-	-	-	-
9.5e-05	global-S%TDT	CASSHTDTQYF	TCRBV07-06	TCRBJ02-03	NA	02/0901:HD1_CM	1	-	-	-	-	-	-	-	-	-	-	-	-	-	-	-	-	-	-	-	-	-
9.5e-05	global-S%TDT	CASSHTDTQYF	TCRBV04-02	TCRBJ02-03	NA	02/0901:HD1_CM	1	-	-	-	-	-	-	-	-	-	-	-	-	-	-	-	-	-	-	-	-	-
9.5e-05	global-S%TDT	CASSHTDTQYF	TCRBV11-01	TCRBJ02-03	NA	02/0901:HD1_CM	1	-	-	-	-	-	-	-	-	-	-	-	-	-	-	-	-	-	-	-	-	-
9.5e-05	global-S%TDT	CASSHTDTQYF	TCRBV07-08	TCRBJ02-03	NA	02/0901:HD1_CM	1	-	-	-	-	-	-	-	-	-	-	-	-	-	-	-	-	-	-	-	-	-
9.5e-05	global-S%TDT	CASSHTDTQYF	TCRBV19-01	TCRBJ02-03	NA	02/0901:HD1_CM	1	-	-	-	-	-	-	-	-	-	-	-	-	-	-	-	-	-	-	-	-	-
9.5e-05	global-S%TDT	CASSHTDTQYF	TCRBV14-01	TCRBJ02-03	NA	02/0901:HD1_CM	1	-	-	-	-	-	-	-	-	-	-	-	-	-	-	-	-	-	-	-	-	-
9.5e-05	global-S%TDT	CASSHTDTQYF	TCRBV11-02	TCRBJ02-03	NA	02/0901:HD1_CM	1	-	-	-	-	-	-	-	-	-	-	-	-	-	-	-	-	-	-	-	-	-
9.5e-05	global-S%TDT	CASSHTDTQYF	TCRBV07-02	TCRBJ02-03	NA	02/0901:HD1_CM	1	-	-	-	-	-	-	-	-	-	-	-	-	-	-	-	-	-	-	-	-	-
9.5e-05	global-S%TDT	CASSHTDTQYF	TCRBV07-09	TCRBJ02-03	NA	02/0901:HD1_CM	1	-	-	-	-	-	-	-	-	-	-	-	-	-	-	-	-	-	-	-	-	-
9.5e-05	global-S%TDT	CASSHTDTQYF	TCRBV07-02	TCRBJ02-03	NA	02/0908:HD8_CM	1	-	-	-	-	-	-	-	-	-	-	-	-	-	-	-	-	-	-	-	-	-
9.5e-05	global-S%TDT	CASSHTDTQYF	TCRBV03-01	TCRBJ02-03	NA	02/0908:HD8_CM	1	-	-	-	-	-	-	-	-	-	-	-	-	-	-	-	-	-	-	-	-	-
9.5e-05	global-S%TDT	CASSHTDTQYF	TCRBV05-06	TCRBJ02-03	NA	02/0908:HD8_CM	1	-	-	-	-	-	-	-	-	-	-	-	-	-	-	-	-	-	-	-	-	-
9.5e-05	global-S%TDT	CASSHTDTQYF	TCRBV28-01	TCRBJ02-03	NA	02/0908:HD8_CM	1	-	-	-	-	-	-	-	-	-	-	-	-	-	-	-	-	-	-	-	-	-
9.5e-05	global-S%TDT	CASSHTDTQYF	TCRBV04-03	TCRBJ02-03	NA	02/0908:HD8_CM	1	-	-	-	-	-	-	-	-	-	-	-	-	-	-	-	-	-	-	-	-	-
9.5e-05	global-S%TDT	CASSHTDTQYF	TCRBV11-02	TCRBJ02-03	NA	02/0908:HD8_CM	1	-	-	-	-	-	-	-	-	-	-	-	-	-	-	-	-	-	-	-	-	-
9.5e-05	global-S%TDT	CASSHTDTQYF	TCRBV04-01	TCRBJ02-03	NA	02/0908:HD8_CM	1	-	-	-	-	-	-	-	-	-	-	-	-	-	-	-	-	-	-	-	-	-
9.5e-05	global-S%TDT	CASSFTDTQYF	TCRBV05-04	TCRBJ02-03	NA	02/0903:HD3_CM	1	-	-	-	-	-	-	-	-	-	-	-	-	-	-	-	-	-	-	-	-	-
9.5e-05	global-S%TDT	CASSFTDTQYF	TCRBV07-06	TCRBJ02-03	NA	02/0903:HD3_CM	1	-	-	-	-	-	-	-	-	-	-	-	-	-	-	-	-	-	-	-	-	-
9.5e-05	global-S%TDT	CASSFTDTQYF	TCRBV05-06	TCRBJ02-03	NA	02/0903:HD3_CM	1	-	-	-	-	-	-	-	-	-	-	-	-	-	-	-	-	-	-	-	-	-
9.5e-05	global-S%TDT	CASSFTDTQYF	TCRBV07-02	TCRBJ02-03	NA	02/0903:HD3_CM	1	-	-	-	-	-	-	-	-	-	-	-	-	-	-	-	-	-	-	-	-	-
9.5e-05	global-S%TDT	CASSFTDTQYF	TCRBV07-03	TCRBJ02-03	NA	02/0903:HD3_CM	1	-	-	-	-	-	-	-	-	-	-	-	-	-	-	-	-	-	-	-	-	-
9.5e-05	global-S%TDT	CASSFTDTQYF	TCRBV27-01	TCRBJ02-03	NA	02/0903:HD3_CM	1	-	-	-	-	-	-	-	-	-	-	-	-	-	-	-	-	-	-	-	-	-
9.5e-05	global-S%TDT	CASSFTDTQYF	TCRBV05-05	TCRBJ02-03	NA	02/0903:HD3_CM	1	-	-	-	-	-	-	-	-	-	-	-	-	-	-	-	-	-	-	-	-	-
9.5e-05	global-S%TDT	CASSFTDTQYF	TCRBV05-01	TCRBJ02-03	NA	02/0903:HD3_CM	1	-	-	-	-	-	-	-	-	-	-	-	-	-	-	-	-	-	-	-	-	-
9.5e-05	global-S%TDT	CASSFTDTQYF	TCRBV07-09	TCRBJ02-03	NA	02/0903:HD3_CM	1	-	-	-	-	-	-	-	-	-	-	-	-	-	-	-	-	-	-	-	-	-
9.5e-05	global-S%TDT	CASSFTDTQYF	TCRBV06-06	TCRBJ02-03	NA	02/0905:HD5_CM	1	-	-	-	-	-	-	-	-	-	-	-	-	-	-	-	-	-	-	-	-	-
9.5e-05	global-S%TDT	CASSFTDTQYF	TCRBV06-01	TCRBJ02-03	NA	02/0905:HD5_CM	1	-	-	-	-	-	-	-	-	-	-	-	-	-	-	-	-	-	-	-	-	-
9.5e-05	global-S%TDT	CASSFTDTQYF	TCRBV06-02	TCRBJ02-03	NA	02/0905:HD5_CM	1	-	-	-	-	-	-	-	-	-	-	-	-	-	-	-	-	-	-	-	-	-
9.5e-05	global-S%TDT	CASSFTDTQYF	TCRBV07-09	TCRBJ02-03	NA	02/0905:HD5_CM	1	-	-	-	-	-	-	-	-	-	-	-	-	-	-	-	-	-	-	-	-	-
9.5e-05	global-S%TDT	CASSFTDTQYF	TCRBV10-02	TCRBJ02-03	NA	02/0909:T1D1_CM	1	-	-	-	-	-	-	-	-	-	-	-	-	-	-	-	-	-	-	-	-	-
9.5e-05	global-S%TDT	CASSFTDTQYF	TCRBV12-03	TCRBJ02-03	NA	02/0909:T1D1_CM	1	-	-	-	-	-	-	-	-	-	-	-	-	-	-	-	-	-	-	-	-	-
9.5e-05	global-S%TDT	CASSFTDTQYF	TCRBV05-01	TCRBJ02-03	NA	02/0909:T1D1_CM	1	-	-	-	-	-	-	-	-	-	-	-	-	-	-	-	-	-	-	-	-	-
9.5e-05	global-S%TDT	CASSFTDTQYF	TCRBV03-01	TCRBJ02-03	NA	02/0909:T1D1_CM	1	-	-	-	-	-	-	-	-	-	-	-	-	-	-	-	-	-	-	-	-	-
9.5e-05	global-S%TDT	CASSFTDTQYF	TCRBV11-02	TCRBJ02-03	NA	02/0909:T1D1_CM	1	-	-	-	-	-	-	-	-	-	-	-	-	-	-	-	-	-	-	-	-	-
9.5e-05	global-S%TDT	CASSFTDTQYF	TCRBV05-04	TCRBJ02-03	NA	02/0909:T1D1_CM	1	-	-	-	-	-	-	-	-	-	-	-	-	-	-	-	-	-	-	-	-	-
9.5e-05	global-S%TDT	CASSFTDTQYF	TCRBV07-02	TCRBJ02-03	NA	02/0909:T1D1_CM	1	-	-	-	-	-	-	-	-	-	-	-	-	-	-	-	-	-	-	-	-	-
9.5e-05	global-S%TDT	CASSFTDTQYF	TCRBV07-09	TCRBJ02-03	NA	02/0909:T1D1_CM	1	-	-	-	-	-	-	-	-	-	-	-	-	-	-	-	-	-	-	-	-	-
9.5e-05	global-S%TDT	CASSFTDTQYF	TCRBV05-06	TCRBJ02-03	NA	02/0909:T1D1_CM	1	-	-	-	-	-	-	-	-	-	-	-	-	-	-	-	-	-	-	-	-	-
9.5e-05	global-S%TDT	CASSFTDTQYF	TCRBV19-01	TCRBJ02-03	NA	02/0915:T1D7_CM	1	-	-	-	-	-	-	-	-	-	-	-	-	-	-	-	-	-	-	-	-	-
9.5e-05	global-S%TDT	CASSFTDTQYF	TCRBV07-03	TCRBJ02-03	NA	02/0915:T1D7_CM	1	-	-	-	-	-	-	-	-	-	-	-	-	-	-	-	-	-	-	-	-	-
9.5e-05	global-S%TDT	CASSFTDTQYF	TCRBV09-01	TCRBJ02-03	NA	02/0915:T1D7_CM	1	-	-	-	-	-	-	-	-	-	-	-	-	-	-	-	-	-	-	-	-	-
9.5e-05	global-S%TDT	CASSFTDTQYF	TCRBV07-08	TCRBJ02-03	NA	02/0915:T1D7_CM	1	-	-	-	-	-	-	-	-	-	-	-	-	-	-	-	-	-	-	-	-	-
9.5e-05	global-S%TDT	CASSFTDTQYF	TCRBV05-06	TCRBJ02-03	NA	02/0915:T1D7_CM	1	-	-	-	-	-	-	-	-	-	-	-	-	-	-	-	-	-	-	-	-	-
9.5e-05	global-S%TDT	CASSFTDTQYF	TCRBV02-01	TCRBJ02-03	NA	02/0915:T1D7_CM	1	-	-	-	-	-	-	-	-	-	-	-	-	-	-	-	-	-	-	-	-	-
9.5e-05	global-S%TDT	CASSFTDTQYF	TCRBV28-01	TCRBJ02-03	NA	02/0915:T1D7_CM	1	-	-	-	-	-	-	-	-	-	-	-	-	-	-	-	-	-	-	-	-	-
9.5e-05	global-S%TDT	CASSFTDTQYF	TCRBV06-02	TCRBJ02-03	NA	02/0915:T1D7_CM	1	-	-	-	-	-	-	-	-	-	-	-	-	-	-	-	-	-	-	-	-	-
9.5e-05	global-S%TDT	CASSFTDTQYF	TCRBV05-01	TCRBJ02-03	NA	02/0915:T1D7_CM	1	-	-	-	-	-	-	-	-	-	-	-	-	-	-	-	-	-	-	-	-	-
9.5e-05	global-S%TDT	CASSFTDTQYF	TCRBV07-02	TCRBJ02-03	NA	02/0915:T1D7_CM	1	-	-	-	-	-	-	-	-	-	-	-	-	-	-	-	-	-	-	-	-	-
9.5e-05	global-S%TDT	CASSFTDTQYF	TCRBV07-09	TCRBJ02-03	NA	02/0915:T1D7_CM	1	-	-	-	-	-	-	-	-	-	-	-	-	-	-	-	-	-	-	-	-	-
9.5e-05	global-S%TDT	CAISHTDTQYF	TCRBV06-06	TCRBJ02-03	NA	02/0912:T1D4_CM	1	-	-	-	-	-	-	-	-	-	-	-	-	-	-	-	-	-	-	-	-	-
9.5e-05	global-S%TDT	CAISHTDTQYF	TCRBV06-05	TCRBJ02-03	NA	02/0912:T1D4_CM	1	-	-	-	-	-	-	-	-	-	-	-	-	-	-	-	-	-	-	-	-	-
9.5e-05	global-S%TDT	CAISHTDTQYF	TCRBV10-03	TCRBJ02-03	NA	02/0912:T1D4_CM	1	-	-	-	-	-	-	-	-	-	-	-	-	-	-	-	-	-	-	-	-	-
9.5e-05	global-S%TDT	CASSLTDTQYF	TCRBV07-06	TCRBJ02-03	NA	02/0903:HD3_CM	1	-	-	-	-	-	-	-	-	-	-	-	-	-	-	-	-	-	-	-	-	-
9.5e-05	global-S%TDT	CASSLTDTQYF	TCRBV11-01	TCRBJ02-03	NA	02/0903:HD3_CM	1	-	-	-	-	-	-	-	-	-	-	-	-	-	-	-	-	-	-	-	-	-
9.5e-05	global-S%TDT	CASSLTDTQYF	TCRBV25-01	TCRBJ02-03	NA	02/0903:HD3_CM	1	-	-	-	-	-	-	-	-	-	-	-	-	-	-	-	-	-	-	-	-	-
9.5e-05	global-S%TDT	CASSLTDTQYF	TCRBV12-03	TCRBJ02-03	NA	02/0903:HD3_CM	1	-	-	-	-	-	-	-	-	-	-	-	-	-	-	-	-	-	-	-	-	-
9.5e-05	global-S%TDT	CASSLTDTQYF	TCRBV07-06	TCRBJ02-03	NA	02/0908:HD8_CM	1	-	-	-	-	-	-	-	-	-	-	-	-	-	-	-	-	-	-	-	-	-
9.5e-05	global-S%TDT	CASSLTDTQYF	TCRBV07-02	TCRBJ02-03	NA	02/0908:HD8_CM	1	-	-	-	-	-	-	-	-	-	-	-	-	-	-	-	-	-	-	-	-	-
9.5e-05	global-S%TDT	CASSLTDTQYF	TCRBV09-01	TCRBJ02-03	NA	02/0908:HD8_CM	1	-	-	-	-	-	-	-	-	-	-	-	-	-	-	-	-	-	-	-	-	-
9.5e-05	global-S%TDT	CASSLTDTQYF	TCRBV11-02	TCRBJ02-03	NA	02/0908:HD8_CM	1	-	-	-	-	-	-	-	-	-	-	-	-	-	-	-	-	-	-	-	-	-
9.5e-05	global-S%TDT	CASSLTDTQYF	TCRBV12-03	TCRBJ02-03	NA	02/0908:HD8_CM	1	-	-	-	-	-	-	-	-	-	-	-	-	-	-	-	-	-	-	-	-	-
9.5e-05	global-S%TDT	CASSLTDTQYF	TCRBV11-03	TCRBJ02-03	NA	02/0908:HD8_CM	1	-	-	-	-	-	-	-	-	-	-	-	-	-	-	-	-	-	-	-	-	-
9.5e-05	global-S%TDT	CASSLTDTQYF	TCRBV28-01	TCRBJ02-03	NA	02/0908:HD8_CM	1	-	-	-	-	-	-	-	-	-	-	-	-	-	-	-	-	-	-	-	-	-
9.5e-05	global-S%TDT	CASSLTDTQYF	TCRBV07-09	TCRBJ02-03	NA	02/0908:HD8_CM	1	-	-	-	-	-	-	-	-	-	-	-	-	-	-	-	-	-	-	-	-	-
9.5e-05	global-S%TDT	CASSLTDTQYF	TCRBV06-01	TCRBJ02-03	NA	02/0909:T1D1_CM	1	-	-	-	-	-	-	-	-	-	-	-	-	-	-	-	-	-	-	-	-	-
9.5e-05	global-S%TDT	CASSLTDTQYF	TCRBV11-02	TCRBJ02-03	NA	02/0909:T1D1_CM	1	-	-	-	-	-	-	-	-	-	-	-	-	-	-	-	-	-	-	-	-	-
9.5e-05	global-S%TDT	CASSLTDTQYF	TCRBV05-01	TCRBJ02-03	NA	02/0909:T1D1_CM	1	-	-	-	-	-	-	-	-	-	-	-	-	-	-	-	-	-	-	-	-	-
9.5e-05	global-S%TDT	CASSLTDTQYF	TCRBV05-04	TCRBJ02-03	NA	02/0909:T1D1_CM	1	-	-	-	-	-	-	-	-	-	-	-	-	-	-	-	-	-	-	-	-	-
9.5e-05	global-S%TDT	CASSLTDTQYF	TCRBV07-09	TCRBJ02-03	NA	02/0909:T1D1_CM	1	-	-	-	-	-	-	-	-	-	-	-	-	-	-	-	-	-	-	-	-	-
9.5e-05	global-S%TDT	CASSLTDTQYF	TCRBV07-02	TCRBJ02-03	NA	02/0909:T1D1_CM	1	-	-	-	-	-	-	-	-	-	-	-	-	-	-	-	-	-	-	-	-	-
9.5e-05	global-S%TDT	CASSLTDTQYF	TCRBV03-01	TCRBJ02-03	NA	02/0909:T1D1_CM	1	-	-	-	-	-	-	-	-	-	-	-	-	-	-	-	-	-	-	-	-	-
9.5e-05	global-S%TDT	CASSLTDTQYF	TCRBV19-01	TCRBJ02-03	NA	02/0910:T1D2_CM	1	-	-	-	-	-	-	-	-	-	-	-	-	-	-	-	-	-	-	-	-	-
9.5e-05	global-S%TDT	CASSLTDTQYF	TCRBV18-01	TCRBJ02-03	NA	02/0910:T1D2_CM	1	-	-	-	-	-	-	-	-	-	-	-	-	-	-	-	-	-	-	-	-	-
9.5e-05	global-S%TDT	CASSLTDTQYF	TCRBV11-02	TCRBJ02-03	NA	02/0910:T1D2_CM	1	-	-	-	-	-	-	-	-	-	-	-	-	-	-	-	-	-	-	-	-	-
9.5e-05	global-S%TDT	CASSLTDTQYF	TCRBV05-01	TCRBJ02-03	NA	02/0910:T1D2_CM	1	-	-	-	-	-	-	-	-	-	-	-	-	-	-	-	-	-	-	-	-	-
9.5e-05	global-S%TDT	CASSLTDTQYF	TCRBV06-02	TCRBJ02-03	NA	02/0910:T1D2_CM	1	-	-	-	-	-	-	-	-	-	-	-	-	-	-	-	-	-	-	-	-	-
9.5e-05	global-S%TDT	CASSLTDTQYF	TCRBV07-09	TCRBJ02-03	NA	02/0910:T1D2_CM	1	-	-	-	-	-	-	-	-	-	-	-	-	-	-	-	-	-	-	-	-	-
9.5e-05	global-S%TDT	CASSLTDTQYF	TCRBV06-01	TCRBJ02-03	NA	02/0915:T1D7_CM	1	-	-	-	-	-	-	-	-	-	-	-	-	-	-	-	-	-	-	-	-	-
9.5e-05	global-S%TDT	CASSLTDTQYF	TCRBV06-06	TCRBJ02-03	NA	02/0915:T1D7_CM	1	-	-	-	-	-	-	-	-	-	-	-	-	-	-	-	-	-	-	-	-	-
9.5e-05	global-S%TDT	CASSLTDTQYF	TCRBV06-05	TCRBJ02-03	NA	02/0915:T1D7_CM	1	-	-	-	-	-	-	-	-	-	-	-	-	-	-	-	-	-	-	-	-	-
9.5e-05	global-S%TDT	CASSLTDTQYF	TCRBV28-01	TCRBJ02-03	NA	02/0915:T1D7_CM	1	-	-	-	-	-	-	-	-	-	-	-	-	-	-	-	-	-	-	-	-	-
9.5e-05	global-S%TDT	CASSLTDTQYF	TCRBV07-03	TCRBJ02-03	NA	02/0915:T1D7_CM	1	-	-	-	-	-	-	-	-	-	-	-	-	-	-	-	-	-	-	-	-	-
9.5e-05	global-S%TDT	CASSLTDTQYF	TCRBV07-08	TCRBJ02-03	NA	02/0915:T1D7_CM	1	-	-	-	-	-	-	-	-	-	-	-	-	-	-	-	-	-	-	-	-	-
9.5e-05	global-S%TDT	CASSLTDTQYF	TCRBV07-09	TCRBJ02-03	NA	02/0915:T1D7_CM	1	-	-	-	-	-	-	-	-	-	-	-	-	-	-	-	-	-	-	-	-	-
9.5e-05	global-S%TDT	CASSLTDTQYF	TCRBV05-01	TCRBJ02-03	NA	02/0915:T1D7_CM	1	-	-	-	-	-	-	-	-	-	-	-	-	-	-	-	-	-	-	-	-	-
9.5e-05	global-S%TDT	CASSLTDTQYF	TCRBV03-01	TCRBJ02-03	NA	02/0915:T1D7_CM	1	-	-	-	-	-	-	-	-	-	-	-	-	-	-	-	-	-	-	-	-	-
9.5e-05	global-S%TDT	CASSLTDTQYF	TCRBV07-02	TCRBJ02-03	NA	02/0915:T1D7_CM	1	-	-	-	-	-	-	-	-	-	-	-	-	-	-	-	-	-	-	-	-	-
9.5e-05	global-S%TDT	CASSLTDTQYF	TCRBV02-01	TCRBJ02-03	NA	02/0915:T1D7_CM	1	-	-	-	-	-	-	-	-	-	-	-	-	-	-	-	-	-	-	-	-	-
9.5e-05	global-S%TDT	CASSLTDTQYF	TCRBV12-03	TCRBJ02-03	NA	02/0915:T1D7_CM	1	-	-	-	-	-	-	-	-	-	-	-	-	-	-	-	-	-	-	-	-	-
9.5e-05	global-S%TDT	CASSLTDTQYF	TCRBV11-01	TCRBJ02-03	NA	02/0915:T1D7_CM	1	-	-	-	-	-	-	-	-	-	-	-	-	-	-	-	-	-	-	-	-	-
9.5e-05	global-S%TDT	CASSLTDTQYF	TCRBV18-01	TCRBJ02-03	NA	02/0916:T1D8_CM	1	-	-	-	-	-	-	-	-	-	-	-	-	-	-	-	-	-	-	-	-	-
9.5e-05	global-S%TDT	CASSLTDTQYF	TCRBV07-02	TCRBJ02-03	NA	02/0916:T1D8_CM	1	-	-	-	-	-	-	-	-	-	-	-	-	-	-	-	-	-	-	-	-	-
9.5e-05	global-S%TDT	CASSLTDTQYF	TCRBV05-05	TCRBJ02-03	NA	02/0916:T1D8_CM	1	-	-	-	-	-	-	-	-	-	-	-	-	-	-	-	-	-	-	-	-	-
9.5e-05	global-S%TDT	CASSLTDTQYF	TCRBV05-01	TCRBJ02-03	NA	02/0916:T1D8_CM	1	-	-	-	-	-	-	-	-	-	-	-	-	-	-	-	-	-	-	-	-	-
9.5e-05	global-S%TDT	CASSLTDTQYF	TCRBV07-09	TCRBJ02-03	NA	02/0916:T1D8_CM	1	-	-	-	-	-	-	-	-	-	-	-	-	-	-	-	-	-	-	-	-	-
9.5e-05	global-S%TDT	CASSLTDTQYF	TCRBV02-01	TCRBJ02-03	NA	02/0916:T1D8_CM	1	-	-	-	-	-	-	-	-	-	-	-	-	-	-	-	-	-	-	-	-	-
9.5e-05	global-S%TDT	CASSLTDTQYF	TCRBV12-03	TCRBJ02-03	NA	02/0916:T1D8_CM	1	-	-	-	-	-	-	-	-	-	-	-	-	-	-	-	-	-	-	-	-	-
9.5e-05	global-S%TDT	CASSWTDTQYF	TCRBV11-03	TCRBJ02-03	NA	02/0906:HD6_CM	1	-	-	-	-	-	-	-	-	-	-	-	-	-	-	-	-	-	-	-	-	-
9.5e-05	global-S%TDT	CASSWTDTQYF	TCRBV11-01	TCRBJ02-03	NA	02/0906:HD6_CM	1	-	-	-	-	-	-	-	-	-	-	-	-	-	-	-	-	-	-	-	-	-
9.5e-05	global-S%TDT	CASSWTDTQYF	TCRBV07-03	TCRBJ02-03	NA	02/0906:HD6_CM	1	-	-	-	-	-	-	-	-	-	-	-	-	-	-	-	-	-	-	-	-	-
9.5e-05	global-S%TDT	CASSWTDTQYF	TCRBV12-03	TCRBJ02-03	NA	02/0906:HD6_CM	1	-	-	-	-	-	-	-	-	-	-	-	-	-	-	-	-	-	-	-	-	-
9.5e-05	global-S%TDT	CASSWTDTQYF	TCRBV05-04	TCRBJ02-03	NA	02/0906:HD6_CM	1	-	-	-	-	-	-	-	-	-	-	-	-	-	-	-	-	-	-	-	-	-
9.5e-05	global-S%TDT	CASSWTDTQYF	TCRBV07-08	TCRBJ02-03	NA	02/0906:HD6_CM	1	-	-	-	-	-	-	-	-	-	-	-	-	-	-	-	-	-	-	-	-	-
9.5e-05	global-S%TDT	CASSWTDTQYF	TCRBV07-02	TCRBJ02-03	NA	02/0906:HD6_CM	1	-	-	-	-	-	-	-	-	-	-	-	-	-	-	-	-	-	-	-	-	-
9.5e-05	global-S%TDT	CASSWTDTQYF	TCRBV11-02	TCRBJ02-03	NA	02/0906:HD6_CM	1	-	-	-	-	-	-	-	-	-	-	-	-	-	-	-	-	-	-	-	-	-
9.5e-05	global-S%TDT	CSVSITDTQYF	TCRBV20-01	TCRBJ02-03	NA	02/0913:T1D5_CM	1	-	-	-	-	-	-	-	-	-	-	-	-	-	-	-	-	-	-	-	-	-
9.5e-05	global-S%TDT	CASSVTDTQYF	TCRBV09-01	TCRBJ02-03	NA	02/0915:T1D7_CM	1	-	-	-	-	-	-	-	-	-	-	-	-	-	-	-	-	-	-	-	-	-
9.5e-05	global-S%TDT	CASSVTDTQYF	TCRBV02-01	TCRBJ02-03	NA	02/0915:T1D7_CM	1	-	-	-	-	-	-	-	-	-	-	-	-	-	-	-	-	-	-	-	-	-
9.5e-05	global-S%TDT	CASSVTDTQYF	TCRBV28-01	TCRBJ02-03	NA	02/0915:T1D7_CM	1	-	-	-	-	-	-	-	-	-	-	-	-	-	-	-	-	-	-	-	-	-
9.5e-05	global-S%TDT	CASSVTDTQYF	TCRBV12-03	TCRBJ02-03	NA	02/0915:T1D7_CM	1	-	-	-	-	-	-	-	-	-	-	-	-	-	-	-	-	-	-	-	-	-
9.5e-05	global-S%TDT	CAWSVTDTQYF	TCRBV30-01	TCRBJ02-03	NA	02/0914:T1D6_CM	1	-	-	-	-	-	-	-	-	-	-	-	-	-	-	-	-	-	-	-	-	-
7.7e-05	global-S%YNE	CASSVYNEQFF	TCRBV12-03	TCRBJ02-01	NA	02/0902:HD2_CM	1	-	-	-	-	-	-	-	-	-	-	-
7.7e-05	global-S%YNE	CASSVYNEQFF	TCRBV05-01	TCRBJ02-01	NA	02/0907:HD7_CM	1	-	-	-	-	-	-	-	-	-	-	-
7.7e-05	global-S%YNE	CASSVYNEQFF	TCRBV06-04	TCRBJ02-01	NA	02/0907:HD7_CM	1	-	-	-	-	-	-	-	-	-	-	-
7.7e-05	global-S%YNE	CASSVYNEQFF	TCRBV28-01	TCRBJ02-01	NA	02/0907:HD7_CM	1	-	-	-	-	-	-	-	-	-	-	-
7.7e-05	global-S%YNE	CASSVYNEQFF	TCRBV05-08	TCRBJ02-01	NA	02/0907:HD7_CM	1	-	-	-	-	-	-	-	-	-	-	-
7.7e-05	global-S%YNE	CASSVYNEQFF	TCRBV04-02	TCRBJ02-01	NA	02/0907:HD7_CM	1	-	-	-	-	-	-	-	-	-	-	-
7.7e-05	global-S%YNE	CASSVYNEQFF	TCRBV11-02	TCRBJ02-01	NA	02/0907:HD7_CM	1	-	-	-	-	-	-	-	-	-	-	-
7.7e-05	global-S%YNE	CASSVYNEQFF	TCRBV05-04	TCRBJ02-01	NA	02/0907:HD7_CM	1	-	-	-	-	-	-	-	-	-	-	-
7.7e-05	global-S%YNE	CASSVYNEQFF	TCRBV14-01	TCRBJ02-01	NA	02/0907:HD7_CM	1	-	-	-	-	-	-	-	-	-	-	-
7.7e-05	global-S%YNE	CASSVYNEQFF	TCRBV07-09	TCRBJ02-01	NA	02/0907:HD7_CM	1	-	-	-	-	-	-	-	-	-	-	-
7.7e-05	global-S%YNE	CASSVYNEQFF	TCRBV07-02	TCRBJ02-01	NA	02/0907:HD7_CM	1	-	-	-	-	-	-	-	-	-	-	-
7.7e-05	global-S%YNE	CASSVYNEQFF	TCRBV05-05	TCRBJ02-01	NA	02/0907:HD7_CM	1	-	-	-	-	-	-	-	-	-	-	-
7.7e-05	global-S%YNE	CASSVYNEQFF	TCRBV19-01	TCRBJ02-01	NA	02/0914:T1D6_CM	1	-	-	-	-	-	-	-	-	-	-	-
7.7e-05	global-S%YNE	CASSVYNEQFF	TCRBV07-02	TCRBJ02-01	NA	02/0914:T1D6_CM	1	-	-	-	-	-	-	-	-	-	-	-
7.7e-05	global-S%YNE	CASSVYNEQFF	TCRBV02-01	TCRBJ02-01	NA	02/0914:T1D6_CM	1	-	-	-	-	-	-	-	-	-	-	-
7.7e-05	global-S%YNE	CASSVYNEQFF	TCRBV05-06	TCRBJ02-01	NA	02/0914:T1D6_CM	1	-	-	-	-	-	-	-	-	-	-	-
7.7e-05	global-S%YNE	CASSVYNEQFF	TCRBV28-01	TCRBJ02-01	NA	02/0914:T1D6_CM	1	-	-	-	-	-	-	-	-	-	-	-
7.7e-05	global-S%YNE	CASSAYNEQFF	TCRBV06-05	TCRBJ02-01	NA	02/0911:T1D3_CM	1	-	-	-	-	-	-	-	-	-	-	-
7.7e-05	global-S%YNE	CASSAYNEQFF	TCRBV07-09	TCRBJ02-01	NA	02/0911:T1D3_CM	1	-	-	-	-	-	-	-	-	-	-	-
7.7e-05	global-S%YNE	CASSAYNEQFF	TCRBV12-03	TCRBJ02-01	NA	02/0911:T1D3_CM	1	-	-	-	-	-	-	-	-	-	-	-
7.7e-05	global-S%YNE	CASSAYNEQFF	TCRBV25-01	TCRBJ02-01	NA	02/0911:T1D3_CM	1	-	-	-	-	-	-	-	-	-	-	-
7.7e-05	global-S%YNE	CASSAYNEQFF	TCRBV05-01	TCRBJ02-01	NA	02/0915:T1D7_CM	1	-	-	-	-	-	-	-	-	-	-	-
7.7e-05	global-S%YNE	CASSAYNEQFF	TCRBV05-04	TCRBJ02-01	NA	02/0915:T1D7_CM	1	-	-	-	-	-	-	-	-	-	-	-
7.7e-05	global-S%YNE	CASSAYNEQFF	TCRBV03-01	TCRBJ02-01	NA	02/0915:T1D7_CM	1	-	-	-	-	-	-	-	-	-	-	-
7.7e-05	global-S%YNE	CASSAYNEQFF	TCRBV25-01	TCRBJ02-01	NA	02/0915:T1D7_CM	1	-	-	-	-	-	-	-	-	-	-	-
7.7e-05	global-S%YNE	CASSAYNEQFF	TCRBV02-01	TCRBJ02-01	NA	02/0915:T1D7_CM	1	-	-	-	-	-	-	-	-	-	-	-
7.7e-05	global-S%YNE	CASSTYNEQFF	TCRBV07-06	TCRBJ02-01	NA	02/0914:T1D6_CM	1	-	-	-	-	-	-	-	-	-	-	-
7.7e-05	global-S%YNE	CASSTYNEQFF	TCRBV07-02	TCRBJ02-01	NA	02/0914:T1D6_CM	1	-	-	-	-	-	-	-	-	-	-	-
7.7e-05	global-S%YNE	CASSTYNEQFF	TCRBV04-01	TCRBJ02-01	NA	02/0914:T1D6_CM	1	-	-	-	-	-	-	-	-	-	-	-
7.7e-05	global-S%YNE	CASSTYNEQFF	TCRBV19-01	TCRBJ02-01	NA	02/0914:T1D6_CM	1	-	-	-	-	-	-	-	-	-	-	-
7.7e-05	global-S%YNE	CASSTYNEQFF	TCRBV06-05	TCRBJ02-01	NA	02/0914:T1D6_CM	1	-	-	-	-	-	-	-	-	-	-	-
7.7e-05	global-S%YNE	CASSTYNEQFF	TCRBV05-01	TCRBJ02-01	NA	02/0914:T1D6_CM	1	-	-	-	-	-	-	-	-	-	-	-
7.7e-05	global-S%YNE	CASSTYNEQFF	TCRBV05-04	TCRBJ02-01	NA	02/0914:T1D6_CM	1	-	-	-	-	-	-	-	-	-	-	-
7.7e-05	global-S%YNE	CASSTYNEQFF	TCRBV11-02	TCRBJ02-01	NA	02/0914:T1D6_CM	1	-	-	-	-	-	-	-	-	-	-	-
7.7e-05	global-S%YNE	CASSTYNEQFF	TCRBV02-01	TCRBJ02-01	NA	02/0914:T1D6_CM	1	-	-	-	-	-	-	-	-	-	-	-
7.7e-05	global-S%YNE	CASSTYNEQFF	TCRBV12-03	TCRBJ02-01	NA	02/0914:T1D6_CM	1	-	-	-	-	-	-	-	-	-	-	-
7.7e-05	global-S%YNE	CASSTYNEQFF	TCRBV05-06	TCRBJ02-01	NA	02/0914:T1D6_CM	1	-	-	-	-	-	-	-	-	-	-	-
7.7e-05	global-S%YNE	CASSLYNEQFF	TCRBV06-05	TCRBJ02-01	NA	02/0904:HD4_CM	1	-	-	-	-	-	-	-	-	-	-	-
7.7e-05	global-S%YNE	CASSLYNEQFF	TCRBV05-06	TCRBJ02-01	NA	02/0904:HD4_CM	1	-	-	-	-	-	-	-	-	-	-	-
7.7e-05	global-S%YNE	CASSLYNEQFF	TCRBV05-01	TCRBJ02-01	NA	02/0904:HD4_CM	1	-	-	-	-	-	-	-	-	-	-	-
7.7e-05	global-S%YNE	CASSLYNEQFF	TCRBV06-02	TCRBJ02-01	NA	02/0904:HD4_CM	1	-	-	-	-	-	-	-	-	-	-	-
7.7e-05	global-S%YNE	CASSLYNEQFF	TCRBV02-01	TCRBJ02-01	NA	02/0904:HD4_CM	1	-	-	-	-	-	-	-	-	-	-	-
7.7e-05	global-S%YNE	CASSLYNEQFF	TCRBV06-01	TCRBJ02-01	NA	02/0904:HD4_CM	1	-	-	-	-	-	-	-	-	-	-	-
7.7e-05	global-S%YNE	CASSLYNEQFF	TCRBV28-01	TCRBJ02-01	NA	02/0904:HD4_CM	1	-	-	-	-	-	-	-	-	-	-	-
7.7e-05	global-S%YNE	CASSLYNEQFF	TCRBV06-06	TCRBJ02-01	NA	02/0904:HD4_CM	1	-	-	-	-	-	-	-	-	-	-	-
7.7e-05	global-S%YNE	CASSLYNEQFF	TCRBV07-09	TCRBJ02-01	NA	02/0904:HD4_CM	1	-	-	-	-	-	-	-	-	-	-	-
7.7e-05	global-S%YNE	CASSLYNEQFF	TCRBV09-01	TCRBJ02-01	NA	02/0904:HD4_CM	1	-	-	-	-	-	-	-	-	-	-	-
7.7e-05	global-S%YNE	CASSLYNEQFF	TCRBV03-01	TCRBJ02-01	NA	02/0904:HD4_CM	1	-	-	-	-	-	-	-	-	-	-	-
7.7e-05	global-S%YNE	CASSLYNEQFF	TCRBV27-01	TCRBJ02-01	NA	02/0904:HD4_CM	1	-	-	-	-	-	-	-	-	-	-	-
7.7e-05	global-S%YNE	CASSLYNEQFF	TCRBV14-01	TCRBJ02-01	NA	02/0904:HD4_CM	1	-	-	-	-	-	-	-	-	-	-	-
7.7e-05	global-S%YNE	CASSLYNEQFF	TCRBV05-06	TCRBJ02-01	NA	02/0906:HD6_CM	1	-	-	-	-	-	-	-	-	-	-	-
7.7e-05	global-S%YNE	CASSLYNEQFF	TCRBV06-01	TCRBJ02-01	NA	02/0906:HD6_CM	1	-	-	-	-	-	-	-	-	-	-	-
7.7e-05	global-S%YNE	CASSLYNEQFF	TCRBV12-03	TCRBJ02-01	NA	02/0906:HD6_CM	1	-	-	-	-	-	-	-	-	-	-	-
7.7e-05	global-S%YNE	CASSLYNEQFF	TCRBV07-02	TCRBJ02-01	NA	02/0906:HD6_CM	1	-	-	-	-	-	-	-	-	-	-	-
7.7e-05	global-S%YNE	CASSLYNEQFF	TCRBV07-08	TCRBJ02-01	NA	02/0906:HD6_CM	1	-	-	-	-	-	-	-	-	-	-	-
7.7e-05	global-S%YNE	CASSLYNEQFF	TCRBV05-01	TCRBJ02-01	NA	02/0906:HD6_CM	1	-	-	-	-	-	-	-	-	-	-	-
7.7e-05	global-S%YNE	CASSLYNEQFF	TCRBV14-01	TCRBJ02-01	NA	02/0906:HD6_CM	1	-	-	-	-	-	-	-	-	-	-	-
7.7e-05	global-S%YNE	CASSLYNEQFF	TCRBV11-02	TCRBJ02-01	NA	02/0906:HD6_CM	1	-	-	-	-	-	-	-	-	-	-	-
7.7e-05	global-S%YNE	CASSLYNEQFF	TCRBV06-05	TCRBJ02-01	NA	02/0906:HD6_CM	1	-	-	-	-	-	-	-	-	-	-	-
7.7e-05	global-S%YNE	CASSLYNEQFF	TCRBV07-09	TCRBJ02-01	NA	02/0906:HD6_CM	1	-	-	-	-	-	-	-	-	-	-	-
7.7e-05	global-S%YNE	CASSLYNEQFF	TCRBV18-01	TCRBJ02-01	NA	02/0906:HD6_CM	1	-	-	-	-	-	-	-	-	-	-	-
7.7e-05	global-S%YNE	CASSLYNEQFF	TCRBV28-01	TCRBJ02-01	NA	02/0906:HD6_CM	1	-	-	-	-	-	-	-	-	-	-	-
7.7e-05	global-S%YNE	CASSLYNEQFF	TCRBV11-03	TCRBJ02-01	NA	02/0907:HD7_CM	1	-	-	-	-	-	-	-	-	-	-	-
7.7e-05	global-S%YNE	CASSLYNEQFF	TCRBV07-08	TCRBJ02-01	NA	02/0907:HD7_CM	1	-	-	-	-	-	-	-	-	-	-	-
7.7e-05	global-S%YNE	CASSLYNEQFF	TCRBV07-06	TCRBJ02-01	NA	02/0907:HD7_CM	1	-	-	-	-	-	-	-	-	-	-	-
7.7e-05	global-S%YNE	CASSLYNEQFF	TCRBV05-05	TCRBJ02-01	NA	02/0907:HD7_CM	1	-	-	-	-	-	-	-	-	-	-	-
7.7e-05	global-S%YNE	CASSLYNEQFF	TCRBV07-02	TCRBJ02-01	NA	02/0907:HD7_CM	1	-	-	-	-	-	-	-	-	-	-	-
7.7e-05	global-S%YNE	CASSLYNEQFF	TCRBV11-01	TCRBJ02-01	NA	02/0907:HD7_CM	1	-	-	-	-	-	-	-	-	-	-	-
7.7e-05	global-S%YNE	CASSLYNEQFF	TCRBV27-01	TCRBJ02-01	NA	02/0907:HD7_CM	1	-	-	-	-	-	-	-	-	-	-	-
7.7e-05	global-S%YNE	CASSLYNEQFF	TCRBV06-02	TCRBJ02-01	NA	02/0907:HD7_CM	1	-	-	-	-	-	-	-	-	-	-	-
7.7e-05	global-S%YNE	CASSLYNEQFF	TCRBV19-01	TCRBJ02-01	NA	02/0907:HD7_CM	1	-	-	-	-	-	-	-	-	-	-	-
7.7e-05	global-S%YNE	CASSLYNEQFF	TCRBV07-03	TCRBJ02-01	NA	02/0907:HD7_CM	1	-	-	-	-	-	-	-	-	-	-	-
7.7e-05	global-S%YNE	CASSLYNEQFF	TCRBV18-01	TCRBJ02-01	NA	02/0907:HD7_CM	1	-	-	-	-	-	-	-	-	-	-	-
7.7e-05	global-S%YNE	CASSLYNEQFF	TCRBV12-03	TCRBJ02-01	NA	02/0907:HD7_CM	1	-	-	-	-	-	-	-	-	-	-	-
7.7e-05	global-S%YNE	CASSLYNEQFF	TCRBV03-01	TCRBJ02-01	NA	02/0907:HD7_CM	1	-	-	-	-	-	-	-	-	-	-	-
7.7e-05	global-S%YNE	CASSLYNEQFF	TCRBV28-01	TCRBJ02-01	NA	02/0907:HD7_CM	1	-	-	-	-	-	-	-	-	-	-	-
7.7e-05	global-S%YNE	CASSLYNEQFF	TCRBV07-09	TCRBJ02-01	NA	02/0907:HD7_CM	1	-	-	-	-	-	-	-	-	-	-	-
7.7e-05	global-S%YNE	CASSLYNEQFF	TCRBV05-08	TCRBJ02-01	NA	02/0908:HD8_CM	1	-	-	-	-	-	-	-	-	-	-	-
7.7e-05	global-S%YNE	CASSLYNEQFF	TCRBV05-06	TCRBJ02-01	NA	02/0908:HD8_CM	1	-	-	-	-	-	-	-	-	-	-	-
7.7e-05	global-S%YNE	CASSLYNEQFF	TCRBV07-03	TCRBJ02-01	NA	02/0908:HD8_CM	1	-	-	-	-	-	-	-	-	-	-	-
7.7e-05	global-S%YNE	CASSLYNEQFF	TCRBV27-01	TCRBJ02-01	NA	02/0908:HD8_CM	1	-	-	-	-	-	-	-	-	-	-	-
7.7e-05	global-S%YNE	CASSLYNEQFF	TCRBV11-03	TCRBJ02-01	NA	02/0908:HD8_CM	1	-	-	-	-	-	-	-	-	-	-	-
7.7e-05	global-S%YNE	CASSLYNEQFF	TCRBV07-08	TCRBJ02-01	NA	02/0908:HD8_CM	1	-	-	-	-	-	-	-	-	-	-	-
7.7e-05	global-S%YNE	CASSLYNEQFF	TCRBV05-04	TCRBJ02-01	NA	02/0908:HD8_CM	1	-	-	-	-	-	-	-	-	-	-	-
7.7e-05	global-S%YNE	CASSLYNEQFF	TCRBV11-02	TCRBJ02-01	NA	02/0908:HD8_CM	1	-	-	-	-	-	-	-	-	-	-	-
7.7e-05	global-S%YNE	CASSLYNEQFF	TCRBV07-09	TCRBJ02-01	NA	02/0908:HD8_CM	1	-	-	-	-	-	-	-	-	-	-	-
7.7e-05	global-S%YNE	CASSLYNEQFF	TCRBV12-03	TCRBJ02-01	NA	02/0908:HD8_CM	1	-	-	-	-	-	-	-	-	-	-	-
7.7e-05	global-S%YNE	CASSLYNEQFF	TCRBV07-02	TCRBJ02-01	NA	02/0908:HD8_CM	1	-	-	-	-	-	-	-	-	-	-	-
7.7e-05	global-S%YNE	CASSLYNEQFF	TCRBV06-01	TCRBJ02-01	NA	02/0909:T1D1_CM	1	-	-	-	-	-	-	-	-	-	-	-
7.7e-05	global-S%YNE	CASSLYNEQFF	TCRBV12-03	TCRBJ02-01	NA	02/0909:T1D1_CM	1	-	-	-	-	-	-	-	-	-	-	-
7.7e-05	global-S%YNE	CASSLYNEQFF	TCRBV05-06	TCRBJ02-01	NA	02/0909:T1D1_CM	1	-	-	-	-	-	-	-	-	-	-	-
7.7e-05	global-S%YNE	CASSLYNEQFF	TCRBV06-02	TCRBJ02-01	NA	02/0909:T1D1_CM	1	-	-	-	-	-	-	-	-	-	-	-
7.7e-05	global-S%YNE	CASSLYNEQFF	TCRBV02-01	TCRBJ02-01	NA	02/0909:T1D1_CM	1	-	-	-	-	-	-	-	-	-	-	-
7.7e-05	global-S%YNE	CASSLYNEQFF	TCRBV03-01	TCRBJ02-01	NA	02/0909:T1D1_CM	1	-	-	-	-	-	-	-	-	-	-	-
7.7e-05	global-S%YNE	CASSLYNEQFF	TCRBV06-05	TCRBJ02-01	NA	02/0909:T1D1_CM	1	-	-	-	-	-	-	-	-	-	-	-
7.7e-05	global-S%YNE	CASSLYNEQFF	TCRBV07-08	TCRBJ02-01	NA	02/0909:T1D1_CM	1	-	-	-	-	-	-	-	-	-	-	-
7.7e-05	global-S%YNE	CASSLYNEQFF	TCRBV07-02	TCRBJ02-01	NA	02/0909:T1D1_CM	1	-	-	-	-	-	-	-	-	-	-	-
7.7e-05	global-S%YNE	CASSLYNEQFF	TCRBV05-08	TCRBJ02-01	NA	02/0909:T1D1_CM	1	-	-	-	-	-	-	-	-	-	-	-
7.7e-05	global-S%YNE	CASSLYNEQFF	TCRBV27-01	TCRBJ02-01	NA	02/0909:T1D1_CM	1	-	-	-	-	-	-	-	-	-	-	-
7.7e-05	global-S%YNE	CASSLYNEQFF	TCRBV11-02	TCRBJ02-01	NA	02/0910:T1D2_CM	1	-	-	-	-	-	-	-	-	-	-	-
7.7e-05	global-S%YNE	CASSLYNEQFF	TCRBV28-01	TCRBJ02-01	NA	02/0910:T1D2_CM	1	-	-	-	-	-	-	-	-	-	-	-
7.7e-05	global-S%YNE	CASSLYNEQFF	TCRBV05-08	TCRBJ02-01	NA	02/0910:T1D2_CM	1	-	-	-	-	-	-	-	-	-	-	-
7.7e-05	global-S%YNE	CASSLYNEQFF	TCRBV12-03	TCRBJ02-01	NA	02/0910:T1D2_CM	1	-	-	-	-	-	-	-	-	-	-	-
7.7e-05	global-S%YNE	CASSLYNEQFF	TCRBV03-01	TCRBJ02-01	NA	02/0910:T1D2_CM	1	-	-	-	-	-	-	-	-	-	-	-
7.7e-05	global-S%YNE	CASSLYNEQFF	TCRBV07-08	TCRBJ02-01	NA	02/0910:T1D2_CM	1	-	-	-	-	-	-	-	-	-	-	-
7.7e-05	global-S%YNE	CASSLYNEQFF	TCRBV06-02	TCRBJ02-01	NA	02/0910:T1D2_CM	1	-	-	-	-	-	-	-	-	-	-	-
7.7e-05	global-S%YNE	CASSLYNEQFF	TCRBV05-01	TCRBJ02-01	NA	02/0910:T1D2_CM	1	-	-	-	-	-	-	-	-	-	-	-
7.7e-05	global-S%YNE	CASSLYNEQFF	TCRBV05-06	TCRBJ02-01	NA	02/0910:T1D2_CM	1	-	-	-	-	-	-	-	-	-	-	-
7.7e-05	global-S%YNE	CASSLYNEQFF	TCRBV07-02	TCRBJ02-01	NA	02/0910:T1D2_CM	1	-	-	-	-	-	-	-	-	-	-	-
7.7e-05	global-S%YNE	CASSLYNEQFF	TCRBV05-05	TCRBJ02-01	NA	02/0912:T1D4_CM	1	-	-	-	-	-	-	-	-	-	-	-
7.7e-05	global-S%YNE	CASSLYNEQFF	TCRBV28-01	TCRBJ02-01	NA	02/0912:T1D4_CM	1	-	-	-	-	-	-	-	-	-	-	-
7.7e-05	global-S%YNE	CASSLYNEQFF	TCRBV11-03	TCRBJ02-01	NA	02/0912:T1D4_CM	1	-	-	-	-	-	-	-	-	-	-	-
7.7e-05	global-S%YNE	CASSLYNEQFF	TCRBV09-01	TCRBJ02-01	NA	02/0912:T1D4_CM	1	-	-	-	-	-	-	-	-	-	-	-
7.7e-05	global-S%YNE	CASSLYNEQFF	TCRBV11-02	TCRBJ02-01	NA	02/0912:T1D4_CM	1	-	-	-	-	-	-	-	-	-	-	-
7.7e-05	global-S%YNE	CASSLYNEQFF	TCRBV02-01	TCRBJ02-01	NA	02/0912:T1D4_CM	1	-	-	-	-	-	-	-	-	-	-	-
7.7e-05	global-S%YNE	CASSLYNEQFF	TCRBV03-01	TCRBJ02-01	NA	02/0912:T1D4_CM	1	-	-	-	-	-	-	-	-	-	-	-
7.7e-05	global-S%YNE	CASSLYNEQFF	TCRBV07-02	TCRBJ02-01	NA	02/0912:T1D4_CM	1	-	-	-	-	-	-	-	-	-	-	-
7.7e-05	global-S%YNE	CASSLYNEQFF	TCRBV25-01	TCRBJ02-01	NA	02/0912:T1D4_CM	1	-	-	-	-	-	-	-	-	-	-	-
7.7e-05	global-S%YNE	CASSLYNEQFF	TCRBV07-09	TCRBJ02-01	NA	02/0912:T1D4_CM	1	-	-	-	-	-	-	-	-	-	-	-
7.7e-05	global-S%YNE	CASSLYNEQFF	TCRBV05-06	TCRBJ02-01	NA	02/0912:T1D4_CM	1	-	-	-	-	-	-	-	-	-	-	-
7.7e-05	global-S%YNE	CASSLYNEQFF	TCRBV27-01	TCRBJ02-01	NA	02/0913:T1D5_CM	1	-	-	-	-	-	-	-	-	-	-	-
7.7e-05	global-S%YNE	CASSLYNEQFF	TCRBV07-03	TCRBJ02-01	NA	02/0913:T1D5_CM	1	-	-	-	-	-	-	-	-	-	-	-
7.7e-05	global-S%YNE	CASSLYNEQFF	TCRBV09-01	TCRBJ02-01	NA	02/0913:T1D5_CM	1	-	-	-	-	-	-	-	-	-	-	-
7.7e-05	global-S%YNE	CASSLYNEQFF	TCRBV07-02	TCRBJ02-01	NA	02/0913:T1D5_CM	1	-	-	-	-	-	-	-	-	-	-	-
7.7e-05	global-S%YNE	CASSLYNEQFF	TCRBV05-06	TCRBJ02-01	NA	02/0913:T1D5_CM	1	-	-	-	-	-	-	-	-	-	-	-
7.7e-05	global-S%YNE	CASSLYNEQFF	TCRBV12-03	TCRBJ02-01	NA	02/0913:T1D5_CM	1	-	-	-	-	-	-	-	-	-	-	-
7.7e-05	global-S%YNE	CASSLYNEQFF	TCRBV05-01	TCRBJ02-01	NA	02/0913:T1D5_CM	1	-	-	-	-	-	-	-	-	-	-	-
7.7e-05	global-S%YNE	CASSLYNEQFF	TCRBV28-01	TCRBJ02-01	NA	02/0913:T1D5_CM	1	-	-	-	-	-	-	-	-	-	-	-
7.7e-05	global-S%YNE	CASSLYNEQFF	TCRBV07-09	TCRBJ02-01	NA	02/0913:T1D5_CM	1	-	-	-	-	-	-	-	-	-	-	-
7.7e-05	global-S%YNE	CASSLYNEQFF	TCRBV03-01	TCRBJ02-01	NA	02/0913:T1D5_CM	1	-	-	-	-	-	-	-	-	-	-	-
7.7e-05	global-S%YNE	CASSLYNEQFF	TCRBV13-01	TCRBJ02-01	NA	02/0915:T1D7_CM	1	-	-	-	-	-	-	-	-	-	-	-
7.7e-05	global-S%YNE	CASSLYNEQFF	TCRBV05-01	TCRBJ02-01	NA	02/0915:T1D7_CM	1	-	-	-	-	-	-	-	-	-	-	-
7.7e-05	global-S%YNE	CASSLYNEQFF	TCRBV11-02	TCRBJ02-01	NA	02/0915:T1D7_CM	1	-	-	-	-	-	-	-	-	-	-	-
7.7e-05	global-S%YNE	CASSLYNEQFF	TCRBV27-01	TCRBJ02-01	NA	02/0915:T1D7_CM	1	-	-	-	-	-	-	-	-	-	-	-
7.7e-05	global-S%YNE	CASSLYNEQFF	TCRBV07-02	TCRBJ02-01	NA	02/0915:T1D7_CM	1	-	-	-	-	-	-	-	-	-	-	-
7.7e-05	global-S%YNE	CASSLYNEQFF	TCRBV05-06	TCRBJ02-01	NA	02/0915:T1D7_CM	1	-	-	-	-	-	-	-	-	-	-	-
7.7e-05	global-S%YNE	CASSLYNEQFF	TCRBV03-01	TCRBJ02-01	NA	02/0915:T1D7_CM	1	-	-	-	-	-	-	-	-	-	-	-
7.7e-05	global-S%YNE	CASSLYNEQFF	TCRBV07-09	TCRBJ02-01	NA	02/0915:T1D7_CM	1	-	-	-	-	-	-	-	-	-	-	-
7.7e-05	global-S%YNE	CASSLYNEQFF	TCRBV02-01	TCRBJ02-01	NA	02/0915:T1D7_CM	1	-	-	-	-	-	-	-	-	-	-	-
7.7e-05	global-S%YNE	CASSLYNEQFF	TCRBV12-03	TCRBJ02-01	NA	02/0915:T1D7_CM	1	-	-	-	-	-	-	-	-	-	-	-
7.7e-05	global-S%YNE	CASSLYNEQFF	TCRBV23-01	TCRBJ02-01	NA	02/0915:T1D7_CM	1	-	-	-	-	-	-	-	-	-	-	-
7.7e-05	global-S%YNE	CASSLYNEQYF	TCRBV09-01	TCRBJ02-07	NA	02/0904:HD4_CM	1	-	-	-	-	-	-	-	-	-	-	-
7.7e-05	global-S%YNE	CASSLYNEQYF	TCRBV03-01	TCRBJ02-07	NA	02/0904:HD4_CM	1	-	-	-	-	-	-	-	-	-	-	-
7.7e-05	global-S%YNE	CASSIYNEQFF	TCRBV28-01	TCRBJ02-01	NA	02/0909:T1D1_CM	1	-	-	-	-	-	-	-	-	-	-	-
7.7e-05	global-S%YNE	CASSIYNEQFF	TCRBV03-01	TCRBJ02-01	NA	02/0909:T1D1_CM	1	-	-	-	-	-	-	-	-	-	-	-
7.7e-05	global-S%YNE	CASSIYNEQFF	TCRBV14-01	TCRBJ02-01	NA	02/0909:T1D1_CM	1	-	-	-	-	-	-	-	-	-	-	-
7.7e-05	global-S%YNE	CASSHYNEQFF	TCRBV06-01	TCRBJ02-01	NA	02/0914:T1D6_CM	1	-	-	-	-	-	-	-	-	-	-	-
7.7e-05	global-S%YNE	CASSHYNEQFF	TCRBV04-02	TCRBJ02-01	NA	02/0914:T1D6_CM	1	-	-	-	-	-	-	-	-	-	-	-
7.7e-05	global-S%YNE	CASSHYNEQFF	TCRBV09-01	TCRBJ02-01	NA	02/0914:T1D6_CM	1	-	-	-	-	-	-	-	-	-	-	-
7.7e-05	global-S%YNE	CASSHYNEQFF	TCRBV04-03	TCRBJ02-01	NA	02/0914:T1D6_CM	1	-	-	-	-	-	-	-	-	-	-	-
7.7e-05	global-S%YNE	CASSHYNEQFF	TCRBV03-01	TCRBJ02-01	NA	02/0914:T1D6_CM	1	-	-	-	-	-	-	-	-	-	-	-
7.7e-05	global-S%YNE	CASSNYNEQFF	TCRBV02-01	TCRBJ02-01	NA	02/0916:T1D8_CM	1	-	-	-	-	-	-	-	-	-	-	-
7.7e-05	global-S%YNE	CASSNYNEQFF	TCRBV14-01	TCRBJ02-01	NA	02/0916:T1D8_CM	1	-	-	-	-	-	-	-	-	-	-	-
7.7e-05	global-S%YNE	CASSEYNEQFF	TCRBV06-01	TCRBJ02-01	NA	02/0905:HD5_CM	1	-	-	-	-	-	-	-	-	-	-	-
7.7e-05	global-S%YNE	CASSEYNEQFF	TCRBV06-05	TCRBJ02-01	NA	02/0905:HD5_CM	1	-	-	-	-	-	-	-	-	-	-	-
7.7e-05	global-S%YNE	CASSEYNEQFF	TCRBV12-03	TCRBJ02-01	NA	02/0905:HD5_CM	1	-	-	-	-	-	-	-	-	-	-	-
7.7e-05	global-S%YNE	CASSEYNEQFF	TCRBV02-01	TCRBJ02-01	NA	02/0905:HD5_CM	1	-	-	-	-	-	-	-	-	-	-	-
7.7e-05	global-S%YNE	CASSEYNEQFF	TCRBV05-01	TCRBJ02-01	NA	02/0905:HD5_CM	1	-	-	-	-	-	-	-	-	-	-	-
7.7e-05	global-S%YNE	CASSYYNEQFF	TCRBV06-04	TCRBJ02-01	NA	02/0903:HD3_CM	1	-	-	-	-	-	-	-	-	-	-	-
7.7e-05	global-S%YNE	CASSYYNEQFF	TCRBV12-03	TCRBJ02-01	NA	02/0903:HD3_CM	1	-	-	-	-	-	-	-	-	-	-	-
7.7e-05	global-S%YNE	CASSYYNEQFF	TCRBV06-06	TCRBJ02-01	NA	02/0903:HD3_CM	1	-	-	-	-	-	-	-	-	-	-	-
7.7e-05	global-S%YNE	CASSYYNEQFF	TCRBV05-06	TCRBJ02-01	NA	02/0903:HD3_CM	1	-	-	-	-	-	-	-	-	-	-	-
7.7e-05	global-S%YNE	CASSYYNEQFF	TCRBV06-01	TCRBJ02-01	NA	02/0903:HD3_CM	1	-	-	-	-	-	-	-	-	-	-	-
7.7e-05	global-S%YNE	CASSYYNEQFF	TCRBV06-05	TCRBJ02-01	NA	02/0903:HD3_CM	1	-	-	-	-	-	-	-	-	-	-	-
7.7e-05	global-S%YNE	CASSYYNEQFF	TCRBV06-02	TCRBJ02-01	NA	02/0903:HD3_CM	1	-	-	-	-	-	-	-	-	-	-	-
7.7e-05	global-S%YNE	CASSYYNEQFF	TCRBV05-04	TCRBJ02-01	NA	02/0909:T1D1_CM	1	-	-	-	-	-	-	-	-	-	-	-
7.7e-05	global-S%YNE	CASSYYNEQFF	TCRBV11-02	TCRBJ02-01	NA	02/0909:T1D1_CM	1	-	-	-	-	-	-	-	-	-	-	-
7.7e-05	global-S%YNE	CASSYYNEQFF	TCRBV06-01	TCRBJ02-01	NA	02/0909:T1D1_CM	1	-	-	-	-	-	-	-	-	-	-	-
7.7e-05	global-S%YNE	CASSYYNEQFF	TCRBV05-06	TCRBJ02-01	NA	02/0909:T1D1_CM	1	-	-	-	-	-	-	-	-	-	-	-
7.7e-05	global-S%YNE	CASSYYNEQFF	TCRBV06-05	TCRBJ02-01	NA	02/0909:T1D1_CM	1	-	-	-	-	-	-	-	-	-	-	-
7.7e-05	global-S%YNE	CASSYYNEQFF	TCRBV06-06	TCRBJ02-01	NA	02/0909:T1D1_CM	1	-	-	-	-	-	-	-	-	-	-	-
7.7e-05	global-S%YNE	CASSYYNEQFF	TCRBV28-01	TCRBJ02-01	NA	02/0909:T1D1_CM	1	-	-	-	-	-	-	-	-	-	-	-
7.7e-05	global-S%YNE	CASSYYNEQFF	TCRBV07-02	TCRBJ02-01	NA	02/0909:T1D1_CM	1	-	-	-	-	-	-	-	-	-	-	-
7.7e-05	global-S%YNE	CASSYYNEQFF	TCRBV06-02	TCRBJ02-01	NA	02/0909:T1D1_CM	1	-	-	-	-	-	-	-	-	-	-	-
7.7e-05	global-S%YNE	CASSYYNEQFF	TCRBV05-08	TCRBJ02-01	NA	02/0909:T1D1_CM	1	-	-	-	-	-	-	-	-	-	-	-
7.7e-05	global-S%YNE	CASSRYNEQFF	TCRBV07-03	TCRBJ02-01	NA	02/0912:T1D4_CM	1	-	-	-	-	-	-	-	-	-	-	-
7.7e-05	global-S%YNE	CASSRYNEQFF	TCRBV06-05	TCRBJ02-01	NA	02/0912:T1D4_CM	1	-	-	-	-	-	-	-	-	-	-	-
7.7e-05	global-S%YNE	CASSRYNEQFF	TCRBV19-01	TCRBJ02-01	NA	02/0912:T1D4_CM	1	-	-	-	-	-	-	-	-	-	-	-
7.7e-05	global-S%YNE	CASSRYNEQFF	TCRBV02-01	TCRBJ02-01	NA	02/0912:T1D4_CM	1	-	-	-	-	-	-	-	-	-	-	-
7.7e-05	global-S%YNE	CASSRYNEQFF	TCRBV27-01	TCRBJ02-01	NA	02/0912:T1D4_CM	1	-	-	-	-	-	-	-	-	-	-	-
7.7e-05	global-S%YNE	CASSRYNEQFF	TCRBV12-03	TCRBJ02-01	NA	02/0912:T1D4_CM	1	-	-	-	-	-	-	-	-	-	-	-
7.7e-05	global-S%YNE	CASSRYNEQFF	TCRBV27-01	TCRBJ02-01	NA	02/0915:T1D7_CM	1	-	-	-	-	-	-	-	-	-	-	-
7.7e-05	global-S%YNE	CASSRYNEQFF	TCRBV06-06	TCRBJ02-01	NA	02/0915:T1D7_CM	1	-	-	-	-	-	-	-	-	-	-	-
7.7e-05	global-S%YNE	CASSRYNEQFF	TCRBV11-01	TCRBJ02-01	NA	02/0915:T1D7_CM	1	-	-	-	-	-	-	-	-	-	-	-
7.7e-05	global-S%YNE	CASSRYNEQFF	TCRBV06-02	TCRBJ02-01	NA	02/0915:T1D7_CM	1	-	-	-	-	-	-	-	-	-	-	-
7.7e-05	global-S%YNE	CASSRYNEQFF	TCRBV06-05	TCRBJ02-01	NA	02/0915:T1D7_CM	1	-	-	-	-	-	-	-	-	-	-	-
7.7e-05	global-S%YNE	CASSRYNEQFF	TCRBV19-01	TCRBJ02-01	NA	02/0915:T1D7_CM	1	-	-	-	-	-	-	-	-	-	-	-
7.7e-05	global-S%YNE	CASSRYNEQFF	TCRBV03-01	TCRBJ02-01	NA	02/0915:T1D7_CM	1	-	-	-	-	-	-	-	-	-	-	-
7.7e-05	global-S%YNE	CASSQYNEQFF	TCRBV23-01	TCRBJ02-01	NA	02/0902:HD2_CM	1	-	-	-	-	-	-	-	-	-	-	-
7.7e-05	global-S%YNE	CASSQYNEQFF	TCRBV04-02	TCRBJ02-01	NA	02/0902:HD2_CM	1	-	-	-	-	-	-	-	-	-	-	-
7.7e-05	global-S%YNE	CASSQYNEQFF	TCRBV06-06	TCRBJ02-01	NA	02/0902:HD2_CM	1	-	-	-	-	-	-	-	-	-	-	-
7.7e-05	global-S%YNE	CASSQYNEQFF	TCRBV12-03	TCRBJ02-01	NA	02/0902:HD2_CM	1	-	-	-	-	-	-	-	-	-	-	-
7.7e-05	global-S%YNE	CASSQYNEQFF	TCRBV27-01	TCRBJ02-01	NA	02/0902:HD2_CM	1	-	-	-	-	-	-	-	-	-	-	-
7.7e-05	global-S%YNE	CASSQYNEQFF	TCRBV04-03	TCRBJ02-01	NA	02/0902:HD2_CM	1	-	-	-	-	-	-	-	-	-	-	-
7.7e-05	global-S%YNE	CASSQYNEQFF	TCRBV04-01	TCRBJ02-01	NA	02/0902:HD2_CM	1	-	-	-	-	-	-	-	-	-	-	-
7.7e-05	global-S%YNE	CASSQYNEQFF	TCRBV05-04	TCRBJ02-01	NA	02/0904:HD4_CM	1	-	-	-	-	-	-	-	-	-	-	-
7.7e-05	global-S%YNE	CASSQYNEQFF	TCRBV11-02	TCRBJ02-01	NA	02/0904:HD4_CM	1	-	-	-	-	-	-	-	-	-	-	-
7.7e-05	global-S%YNE	CASSQYNEQFF	TCRBV11-01	TCRBJ02-01	NA	02/0904:HD4_CM	1	-	-	-	-	-	-	-	-	-	-	-
7.7e-05	global-S%YNE	CASSQYNEQFF	TCRBV05-08	TCRBJ02-01	NA	02/0904:HD4_CM	1	-	-	-	-	-	-	-	-	-	-	-
7.7e-05	global-S%YNE	CASSQYNEQFF	TCRBV07-09	TCRBJ02-01	NA	02/0904:HD4_CM	1	-	-	-	-	-	-	-	-	-	-	-
7.7e-05	global-S%YNE	CASSQYNEQFF	TCRBV05-04	TCRBJ02-01	NA	02/0913:T1D5_CM	1	-	-	-	-	-	-	-	-	-	-	-
7.7e-05	global-S%YNE	CASSQYNEQFF	TCRBV10-02	TCRBJ02-01	NA	02/0913:T1D5_CM	1	-	-	-	-	-	-	-	-	-	-	-
7.7e-05	global-S%YNE	CASSQYNEQFF	TCRBV05-06	TCRBJ02-01	NA	02/0913:T1D5_CM	1	-	-	-	-	-	-	-	-	-	-	-
7.7e-05	global-S%YNE	CASSQYNEQFF	TCRBV28-01	TCRBJ02-01	NA	02/0913:T1D5_CM	1	-	-	-	-	-	-	-	-	-	-	-
7.7e-05	global-S%YNE	CASSQYNEQFF	TCRBV12-03	TCRBJ02-01	NA	02/0913:T1D5_CM	1	-	-	-	-	-	-	-	-	-	-	-
7.7e-05	global-S%YNE	CASSQYNEQFF	TCRBV07-02	TCRBJ02-01	NA	02/0913:T1D5_CM	1	-	-	-	-	-	-	-	-	-	-	-
7.7e-05	global-S%YNE	CASSQYNEQFF	TCRBV11-02	TCRBJ02-01	NA	02/0913:T1D5_CM	1	-	-	-	-	-	-	-	-	-	-	-
7.7e-05	global-S%YNE	CASSQYNEQFF	TCRBV06-02	TCRBJ02-01	NA	02/0913:T1D5_CM	1	-	-	-	-	-	-	-	-	-	-	-
7.7e-05	global-S%YNE	CASSQYNEQFF	TCRBV16-01	TCRBJ02-01	NA	02/0913:T1D5_CM	1	-	-	-	-	-	-	-	-	-	-	-
7.7e-05	global-S%YNE	CASSQYNEQFF	TCRBV04-02	TCRBJ02-01	NA	02/0913:T1D5_CM	1	-	-	-	-	-	-	-	-	-	-	-
7.7e-05	global-S%YNE	CASSQYNEQFF	TCRBV25-01	TCRBJ02-01	NA	02/0913:T1D5_CM	1	-	-	-	-	-	-	-	-	-	-	-
7.7e-05	global-S%YNE	CASSQYNEQFF	TCRBV12-03	TCRBJ02-01	NA	02/0914:T1D6_CM	1	-	-	-	-	-	-	-	-	-	-	-
7.7e-05	global-S%YNE	CASSQYNEQFF	TCRBV14-01	TCRBJ02-01	NA	02/0914:T1D6_CM	1	-	-	-	-	-	-	-	-	-	-	-
7.7e-05	global-S%YNE	CASSQYNEQFF	TCRBV19-01	TCRBJ02-01	NA	02/0914:T1D6_CM	1	-	-	-	-	-	-	-	-	-	-	-
7.7e-05	global-S%YNE	CASSQYNEQFF	TCRBV03-01	TCRBJ02-01	NA	02/0915:T1D7_CM	1	-	-	-	-	-	-	-	-	-	-	-
7.7e-05	global-S%YNE	CASSQYNEQFF	TCRBV07-09	TCRBJ02-01	NA	02/0915:T1D7_CM	1	-	-	-	-	-	-	-	-	-	-	-
7.7e-05	global-S%YNE	CASSQYNEQFF	TCRBV14-01	TCRBJ02-01	NA	02/0915:T1D7_CM	1	-	-	-	-	-	-	-	-	-	-	-
7.7e-05	global-S%YNE	CASSSYNEQFF	TCRBV05-01	TCRBJ02-01	NA	02/0902:HD2_CM	1	-	-	-	-	-	-	-	-	-	-	-
7.7e-05	global-S%YNE	CASSSYNEQFF	TCRBV06-05	TCRBJ02-01	NA	02/0902:HD2_CM	1	-	-	-	-	-	-	-	-	-	-	-
7.7e-05	global-S%YNE	CASSSYNEQFF	TCRBV07-06	TCRBJ02-01	NA	02/0902:HD2_CM	1	-	-	-	-	-	-	-	-	-	-	-
7.7e-05	global-S%YNE	CASSSYNEQFF	TCRBV05-04	TCRBJ02-01	NA	02/0902:HD2_CM	1	-	-	-	-	-	-	-	-	-	-	-
7.7e-05	global-S%YNE	CASSSYNEQFF	TCRBV06-02	TCRBJ02-01	NA	02/0902:HD2_CM	1	-	-	-	-	-	-	-	-	-	-	-
7.7e-05	global-S%YNE	CASSSYNEQFF	TCRBV03-01	TCRBJ02-01	NA	02/0902:HD2_CM	1	-	-	-	-	-	-	-	-	-	-	-
7.7e-05	global-S%YNE	CASSSYNEQFF	TCRBV09-01	TCRBJ02-01	NA	02/0902:HD2_CM	1	-	-	-	-	-	-	-	-	-	-	-
7.7e-05	global-S%YNE	CASSSYNEQFF	TCRBV19-01	TCRBJ02-01	NA	02/0902:HD2_CM	1	-	-	-	-	-	-	-	-	-	-	-
7.7e-05	global-S%YNE	CASSSYNEQFF	TCRBV06-06	TCRBJ02-01	NA	02/0902:HD2_CM	1	-	-	-	-	-	-	-	-	-	-	-
7.7e-05	global-S%YNE	CASSSYNEQFF	TCRBV28-01	TCRBJ02-01	NA	02/0902:HD2_CM	1	-	-	-	-	-	-	-	-	-	-	-
7.7e-05	global-S%YNE	CASSSYNEQFF	TCRBV02-01	TCRBJ02-01	NA	02/0902:HD2_CM	1	-	-	-	-	-	-	-	-	-	-	-
7.7e-05	global-S%YNE	CASSSYNEQFF	TCRBV07-03	TCRBJ02-01	NA	02/0902:HD2_CM	1	-	-	-	-	-	-	-	-	-	-	-
7.7e-05	global-S%YNE	CASSSYNEQFF	TCRBV05-06	TCRBJ02-01	NA	02/0902:HD2_CM	1	-	-	-	-	-	-	-	-	-	-	-
7.7e-05	global-S%YNE	CASSSYNEQFF	TCRBV07-08	TCRBJ02-01	NA	02/0902:HD2_CM	1	-	-	-	-	-	-	-	-	-	-	-
7.7e-05	global-S%YNE	CASSSYNEQFF	TCRBV11-02	TCRBJ02-01	NA	02/0902:HD2_CM	1	-	-	-	-	-	-	-	-	-	-	-
7.7e-05	global-S%YNE	CASSSYNEQFF	TCRBV07-09	TCRBJ02-01	NA	02/0902:HD2_CM	1	-	-	-	-	-	-	-	-	-	-	-
7.7e-05	global-S%YNE	CASSSYNEQFF	TCRBV11-03	TCRBJ02-01	NA	02/0902:HD2_CM	1	-	-	-	-	-	-	-	-	-	-	-
7.7e-05	global-S%YNE	CASSSYNEQFF	TCRBV07-02	TCRBJ02-01	NA	02/0902:HD2_CM	1	-	-	-	-	-	-	-	-	-	-	-
7.7e-05	global-S%YNE	CASSSYNEQFF	TCRBV28-01	TCRBJ02-01	NA	02/0904:HD4_CM	1	-	-	-	-	-	-	-	-	-	-	-
7.7e-05	global-S%YNE	CASSSYNEQFF	TCRBV06-02	TCRBJ02-01	NA	02/0904:HD4_CM	1	-	-	-	-	-	-	-	-	-	-	-
7.7e-05	global-S%YNE	CASSSYNEQFF	TCRBV03-01	TCRBJ02-01	NA	02/0904:HD4_CM	1	-	-	-	-	-	-	-	-	-	-	-
7.7e-05	global-S%YNE	CASSSYNEQFF	TCRBV05-08	TCRBJ02-01	NA	02/0904:HD4_CM	1	-	-	-	-	-	-	-	-	-	-	-
7.7e-05	global-S%YNE	CASSSYNEQFF	TCRBV07-08	TCRBJ02-01	NA	02/0904:HD4_CM	1	-	-	-	-	-	-	-	-	-	-	-
7.7e-05	global-S%YNE	CASSSYNEQFF	TCRBV07-02	TCRBJ02-01	NA	02/0904:HD4_CM	1	-	-	-	-	-	-	-	-	-	-	-
7.7e-05	global-S%YNE	CASSSYNEQFF	TCRBV05-04	TCRBJ02-01	NA	02/0904:HD4_CM	1	-	-	-	-	-	-	-	-	-	-	-
7.7e-05	global-S%YNE	CASSSYNEQFF	TCRBV12-03	TCRBJ02-01	NA	02/0904:HD4_CM	1	-	-	-	-	-	-	-	-	-	-	-
7.7e-05	global-S%YNE	CASSSYNEQFF	TCRBV07-02	TCRBJ02-01	NA	02/0907:HD7_CM	1	-	-	-	-	-	-	-	-	-	-	-
7.7e-05	global-S%YNE	CASSSYNEQFF	TCRBV06-04	TCRBJ02-01	NA	02/0907:HD7_CM	1	-	-	-	-	-	-	-	-	-	-	-
7.7e-05	global-S%YNE	CASSSYNEQFF	TCRBV06-05	TCRBJ02-01	NA	02/0907:HD7_CM	1	-	-	-	-	-	-	-	-	-	-	-
7.7e-05	global-S%YNE	CASSSYNEQFF	TCRBV06-06	TCRBJ02-01	NA	02/0907:HD7_CM	1	-	-	-	-	-	-	-	-	-	-	-
7.7e-05	global-S%YNE	CASSSYNEQFF	TCRBV04-02	TCRBJ02-01	NA	02/0907:HD7_CM	1	-	-	-	-	-	-	-	-	-	-	-
7.7e-05	global-S%YNE	CASSSYNEQFF	TCRBV05-01	TCRBJ02-01	NA	02/0907:HD7_CM	1	-	-	-	-	-	-	-	-	-	-	-
7.7e-05	global-S%YNE	CASSSYNEQFF	TCRBV07-09	TCRBJ02-01	NA	02/0907:HD7_CM	1	-	-	-	-	-	-	-	-	-	-	-
7.7e-05	global-S%YNE	CASSSYNEQFF	TCRBV12-03	TCRBJ02-01	NA	02/0907:HD7_CM	1	-	-	-	-	-	-	-	-	-	-	-
7.7e-05	global-S%YNE	CASSSYNEQFF	TCRBV11-02	TCRBJ02-01	NA	02/0907:HD7_CM	1	-	-	-	-	-	-	-	-	-	-	-
7.7e-05	global-S%YNE	CASSSYNEQFF	TCRBV02-01	TCRBJ02-01	NA	02/0907:HD7_CM	1	-	-	-	-	-	-	-	-	-	-	-
7.7e-05	global-S%YNE	CASSSYNEQFF	TCRBV11-03	TCRBJ02-01	NA	02/0907:HD7_CM	1	-	-	-	-	-	-	-	-	-	-	-
7.7e-05	global-S%YNE	CASSSYNEQFF	TCRBV09-01	TCRBJ02-01	NA	02/0907:HD7_CM	1	-	-	-	-	-	-	-	-	-	-	-
7.7e-05	global-S%YNE	CASSSYNEQFF	TCRBV06-02	TCRBJ02-01	NA	02/0907:HD7_CM	1	-	-	-	-	-	-	-	-	-	-	-
7.7e-05	global-S%YNE	CASSSYNEQFF	TCRBV05-04	TCRBJ02-01	NA	02/0907:HD7_CM	1	-	-	-	-	-	-	-	-	-	-	-
7.7e-05	global-S%YNE	CASSSYNEQFF	TCRBV27-01	TCRBJ02-01	NA	02/0907:HD7_CM	1	-	-	-	-	-	-	-	-	-	-	-
7.7e-05	global-S%YNE	CASSSYNEQFF	TCRBV06-05	TCRBJ02-01	NA	02/0908:HD8_CM	1	-	-	-	-	-	-	-	-	-	-	-
7.7e-05	global-S%YNE	CASSSYNEQFF	TCRBV11-02	TCRBJ02-01	NA	02/0908:HD8_CM	1	-	-	-	-	-	-	-	-	-	-	-
7.7e-05	global-S%YNE	CASSSYNEQFF	TCRBV28-01	TCRBJ02-01	NA	02/0908:HD8_CM	1	-	-	-	-	-	-	-	-	-	-	-
7.7e-05	global-S%YNE	CASSSYNEQFF	TCRBV12-03	TCRBJ02-01	NA	02/0908:HD8_CM	1	-	-	-	-	-	-	-	-	-	-	-
7.7e-05	global-S%YNE	CASSSYNEQFF	TCRBV02-01	TCRBJ02-01	NA	02/0908:HD8_CM	1	-	-	-	-	-	-	-	-	-	-	-
7.7e-05	global-S%YNE	CASSSYNEQFF	TCRBV03-01	TCRBJ02-01	NA	02/0908:HD8_CM	1	-	-	-	-	-	-	-	-	-	-	-
7.7e-05	global-S%YNE	CASSSYNEQFF	TCRBV07-02	TCRBJ02-01	NA	02/0908:HD8_CM	1	-	-	-	-	-	-	-	-	-	-	-
7.7e-05	global-S%YNE	CASSSYNEQFF	TCRBV05-04	TCRBJ02-01	NA	02/0909:T1D1_CM	1	-	-	-	-	-	-	-	-	-	-	-
7.7e-05	global-S%YNE	CASSSYNEQFF	TCRBV05-08	TCRBJ02-01	NA	02/0909:T1D1_CM	1	-	-	-	-	-	-	-	-	-	-	-
7.7e-05	global-S%YNE	CASSSYNEQFF	TCRBV19-01	TCRBJ02-01	NA	02/0909:T1D1_CM	1	-	-	-	-	-	-	-	-	-	-	-
7.7e-05	global-S%YNE	CASSSYNEQFF	TCRBV06-05	TCRBJ02-01	NA	02/0909:T1D1_CM	1	-	-	-	-	-	-	-	-	-	-	-
7.7e-05	global-S%YNE	CASSSYNEQFF	TCRBV07-08	TCRBJ02-01	NA	02/0909:T1D1_CM	1	-	-	-	-	-	-	-	-	-	-	-
7.7e-05	global-S%YNE	CASSSYNEQFF	TCRBV02-01	TCRBJ02-01	NA	02/0909:T1D1_CM	1	-	-	-	-	-	-	-	-	-	-	-
7.7e-05	global-S%YNE	CASSSYNEQFF	TCRBV07-09	TCRBJ02-01	NA	02/0909:T1D1_CM	1	-	-	-	-	-	-	-	-	-	-	-
7.7e-05	global-S%YNE	CASSSYNEQFF	TCRBV06-02	TCRBJ02-01	NA	02/0909:T1D1_CM	1	-	-	-	-	-	-	-	-	-	-	-
7.7e-05	global-S%YNE	CASSSYNEQFF	TCRBV28-01	TCRBJ02-01	NA	02/0909:T1D1_CM	1	-	-	-	-	-	-	-	-	-	-	-
7.7e-05	global-S%YNE	CASSSYNEQFF	TCRBV12-03	TCRBJ02-01	NA	02/0909:T1D1_CM	1	-	-	-	-	-	-	-	-	-	-	-
7.7e-05	global-S%YNE	CASSSYNEQFF	TCRBV07-02	TCRBJ02-01	NA	02/0909:T1D1_CM	1	-	-	-	-	-	-	-	-	-	-	-
7.7e-05	global-S%YNE	CASSSYNEQFF	TCRBV11-02	TCRBJ02-01	NA	02/0909:T1D1_CM	1	-	-	-	-	-	-	-	-	-	-	-
7.7e-05	global-S%YNE	CASSSYNEQFF	TCRBV03-01	TCRBJ02-01	NA	02/0909:T1D1_CM	1	-	-	-	-	-	-	-	-	-	-	-
7.7e-05	global-S%YNE	CASSSYNEQFF	TCRBV02-01	TCRBJ02-01	NA	02/0910:T1D2_CM	1	-	-	-	-	-	-	-	-	-	-	-
7.7e-05	global-S%YNE	CASSSYNEQFF	TCRBV05-04	TCRBJ02-01	NA	02/0910:T1D2_CM	1	-	-	-	-	-	-	-	-	-	-	-
7.7e-05	global-S%YNE	CASSSYNEQFF	TCRBV07-09	TCRBJ02-01	NA	02/0910:T1D2_CM	1	-	-	-	-	-	-	-	-	-	-	-
7.7e-05	global-S%YNE	CASSSYNEQFF	TCRBV27-01	TCRBJ02-01	NA	02/0910:T1D2_CM	1	-	-	-	-	-	-	-	-	-	-	-
7.7e-05	global-S%YNE	CASSSYNEQFF	TCRBV11-02	TCRBJ02-01	NA	02/0910:T1D2_CM	1	-	-	-	-	-	-	-	-	-	-	-
7.7e-05	global-S%YNE	CASSSYNEQFF	TCRBV19-01	TCRBJ02-01	NA	02/0910:T1D2_CM	1	-	-	-	-	-	-	-	-	-	-	-
7.7e-05	global-S%YNE	CASSSYNEQFF	TCRBV07-06	TCRBJ02-01	NA	02/0910:T1D2_CM	1	-	-	-	-	-	-	-	-	-	-	-
7.7e-05	global-S%YNE	CASSSYNEQFF	TCRBV07-02	TCRBJ02-01	NA	02/0910:T1D2_CM	1	-	-	-	-	-	-	-	-	-	-	-
7.7e-05	global-S%YNE	CASSSYNEQFF	TCRBV05-06	TCRBJ02-01	NA	02/0910:T1D2_CM	1	-	-	-	-	-	-	-	-	-	-	-
7.7e-05	global-S%YNE	CASSSYNEQFF	TCRBV03-01	TCRBJ02-01	NA	02/0910:T1D2_CM	1	-	-	-	-	-	-	-	-	-	-	-
7.7e-05	global-S%YNE	CASSSYNEQFF	TCRBV07-09	TCRBJ02-01	NA	02/0911:T1D3_CM	1	-	-	-	-	-	-	-	-	-	-	-
7.7e-05	global-S%YNE	CASSSYNEQFF	TCRBV05-04	TCRBJ02-01	NA	02/0911:T1D3_CM	1	-	-	-	-	-	-	-	-	-	-	-
7.7e-05	global-S%YNE	CASSSYNEQFF	TCRBV03-01	TCRBJ02-01	NA	02/0911:T1D3_CM	1	-	-	-	-	-	-	-	-	-	-	-
7.7e-05	global-S%YNE	CASSSYNEQFF	TCRBV12-03	TCRBJ02-01	NA	02/0911:T1D3_CM	1	-	-	-	-	-	-	-	-	-	-	-
7.7e-05	global-S%YNE	CASSSYNEQFF	TCRBV07-02	TCRBJ02-01	NA	02/0911:T1D3_CM	1	-	-	-	-	-	-	-	-	-	-	-
7.7e-05	global-S%YNE	CASSSYNEQFF	TCRBV11-01	TCRBJ02-01	NA	02/0911:T1D3_CM	1	-	-	-	-	-	-	-	-	-	-	-
7.7e-05	global-S%YNE	CASSSYNEQFF	TCRBV19-01	TCRBJ02-01	NA	02/0911:T1D3_CM	1	-	-	-	-	-	-	-	-	-	-	-
7.7e-05	global-S%YNE	CASSSYNEQFF	TCRBV28-01	TCRBJ02-01	NA	02/0911:T1D3_CM	1	-	-	-	-	-	-	-	-	-	-	-
7.7e-05	global-S%YNE	CASSSYNEQFF	TCRBV02-01	TCRBJ02-01	NA	02/0912:T1D4_CM	1	-	-	-	-	-	-	-	-	-	-	-
7.7e-05	global-S%YNE	CASSSYNEQFF	TCRBV28-01	TCRBJ02-01	NA	02/0912:T1D4_CM	1	-	-	-	-	-	-	-	-	-	-	-
7.7e-05	global-S%YNE	CASSSYNEQFF	TCRBV07-02	TCRBJ02-01	NA	02/0912:T1D4_CM	1	-	-	-	-	-	-	-	-	-	-	-
7.7e-05	global-S%YNE	CASSSYNEQFF	TCRBV09-01	TCRBJ02-01	NA	02/0912:T1D4_CM	1	-	-	-	-	-	-	-	-	-	-	-
7.7e-05	global-S%YNE	CASSSYNEQFF	TCRBV27-01	TCRBJ02-01	NA	02/0912:T1D4_CM	1	-	-	-	-	-	-	-	-	-	-	-
7.7e-05	global-S%YNE	CASSSYNEQFF	TCRBV11-02	TCRBJ02-01	NA	02/0912:T1D4_CM	1	-	-	-	-	-	-	-	-	-	-	-
7.7e-05	global-S%YNE	CASSSYNEQFF	TCRBV03-01	TCRBJ02-01	NA	02/0912:T1D4_CM	1	-	-	-	-	-	-	-	-	-	-	-
7.7e-05	global-S%YNE	CASSSYNEQFF	TCRBV06-05	TCRBJ02-01	NA	02/0912:T1D4_CM	1	-	-	-	-	-	-	-	-	-	-	-
7.7e-05	global-S%YNE	CASSSYNEQFF	TCRBV12-03	TCRBJ02-01	NA	02/0912:T1D4_CM	1	-	-	-	-	-	-	-	-	-	-	-
7.7e-05	global-S%YNE	CASSSYNEQFF	TCRBV07-09	TCRBJ02-01	NA	02/0912:T1D4_CM	1	-	-	-	-	-	-	-	-	-	-	-
7.7e-05	global-S%YNE	CASSSYNEQFF	TCRBV18-01	TCRBJ02-01	NA	02/0912:T1D4_CM	1	-	-	-	-	-	-	-	-	-	-	-
7.7e-05	global-S%YNE	CASSSYNEQFF	TCRBV07-09	TCRBJ02-01	NA	02/0913:T1D5_CM	1	-	-	-	-	-	-	-	-	-	-	-
7.7e-05	global-S%YNE	CASSSYNEQFF	TCRBV11-02	TCRBJ02-01	NA	02/0913:T1D5_CM	1	-	-	-	-	-	-	-	-	-	-	-
7.7e-05	global-S%YNE	CASSSYNEQFF	TCRBV05-08	TCRBJ02-01	NA	02/0913:T1D5_CM	1	-	-	-	-	-	-	-	-	-	-	-
7.7e-05	global-S%YNE	CASSSYNEQFF	TCRBV05-04	TCRBJ02-01	NA	02/0913:T1D5_CM	1	-	-	-	-	-	-	-	-	-	-	-
7.7e-05	global-S%YNE	CASSSYNEQFF	TCRBV05-06	TCRBJ02-01	NA	02/0913:T1D5_CM	1	-	-	-	-	-	-	-	-	-	-	-
7.7e-05	global-S%YNE	CASSSYNEQFF	TCRBV07-02	TCRBJ02-01	NA	02/0913:T1D5_CM	1	-	-	-	-	-	-	-	-	-	-	-
7.7e-05	global-S%YNE	CASSSYNEQFF	TCRBV12-03	TCRBJ02-01	NA	02/0913:T1D5_CM	1	-	-	-	-	-	-	-	-	-	-	-
7.7e-05	global-S%YNE	CASSSYNEQFF	TCRBV03-01	TCRBJ02-01	NA	02/0913:T1D5_CM	1	-	-	-	-	-	-	-	-	-	-	-
7.7e-05	global-S%YNE	CASSSYNEQFF	TCRBV05-04	TCRBJ02-01	NA	02/0914:T1D6_CM	1	-	-	-	-	-	-	-	-	-	-	-
7.7e-05	global-S%YNE	CASSSYNEQFF	TCRBV07-09	TCRBJ02-01	NA	02/0914:T1D6_CM	1	-	-	-	-	-	-	-	-	-	-	-
7.7e-05	global-S%YNE	CASSSYNEQFF	TCRBV06-01	TCRBJ02-01	NA	02/0914:T1D6_CM	1	-	-	-	-	-	-	-	-	-	-	-
7.7e-05	global-S%YNE	CASSSYNEQFF	TCRBV07-06	TCRBJ02-01	NA	02/0914:T1D6_CM	1	-	-	-	-	-	-	-	-	-	-	-
7.7e-05	global-S%YNE	CASSSYNEQFF	TCRBV18-01	TCRBJ02-01	NA	02/0914:T1D6_CM	1	-	-	-	-	-	-	-	-	-	-	-
7.7e-05	global-S%YNE	CASSSYNEQFF	TCRBV06-02	TCRBJ02-01	NA	02/0914:T1D6_CM	1	-	-	-	-	-	-	-	-	-	-	-
7.7e-05	global-S%YNE	CASSSYNEQFF	TCRBV27-01	TCRBJ02-01	NA	02/0914:T1D6_CM	1	-	-	-	-	-	-	-	-	-	-	-
7.7e-05	global-S%YNE	CASSSYNEQFF	TCRBV21-01	TCRBJ02-01	NA	02/0914:T1D6_CM	1	-	-	-	-	-	-	-	-	-	-	-
7.7e-05	global-S%YNE	CASSSYNEQFF	TCRBV25-01	TCRBJ02-01	NA	02/0914:T1D6_CM	1	-	-	-	-	-	-	-	-	-	-	-
7.7e-05	global-S%YNE	CASSSYNEQFF	TCRBV09-01	TCRBJ02-01	NA	02/0914:T1D6_CM	1	-	-	-	-	-	-	-	-	-	-	-
7.7e-05	global-S%YNE	CASSSYNEQFF	TCRBV30-01	TCRBJ02-01	NA	02/0914:T1D6_CM	1	-	-	-	-	-	-	-	-	-	-	-
7.7e-05	global-S%YNE	CASSSYNEQFF	TCRBV19-01	TCRBJ02-01	NA	02/0914:T1D6_CM	1	-	-	-	-	-	-	-	-	-	-	-
7.7e-05	global-S%YNE	CASSSYNEQFF	TCRBV28-01	TCRBJ02-01	NA	02/0914:T1D6_CM	1	-	-	-	-	-	-	-	-	-	-	-
7.7e-05	global-S%YNE	CASSSYNEQFF	TCRBV05-06	TCRBJ02-01	NA	02/0914:T1D6_CM	1	-	-	-	-	-	-	-	-	-	-	-
7.7e-05	global-S%YNE	CASSSYNEQFF	TCRBV12-03	TCRBJ02-01	NA	02/0914:T1D6_CM	1	-	-	-	-	-	-	-	-	-	-	-
7.7e-05	global-S%YNE	CASSSYNEQFF	TCRBV03-01	TCRBJ02-01	NA	02/0914:T1D6_CM	1	-	-	-	-	-	-	-	-	-	-	-
7.7e-05	global-S%YNE	CASSSYNEQFF	TCRBV11-02	TCRBJ02-01	NA	02/0915:T1D7_CM	1	-	-	-	-	-	-	-	-	-	-	-
7.7e-05	global-S%YNE	CASSSYNEQFF	TCRBV11-03	TCRBJ02-01	NA	02/0915:T1D7_CM	1	-	-	-	-	-	-	-	-	-	-	-
7.7e-05	global-S%YNE	CASSSYNEQFF	TCRBV07-08	TCRBJ02-01	NA	02/0915:T1D7_CM	1	-	-	-	-	-	-	-	-	-	-	-
7.7e-05	global-S%YNE	CASSSYNEQFF	TCRBV11-01	TCRBJ02-01	NA	02/0915:T1D7_CM	1	-	-	-	-	-	-	-	-	-	-	-
7.7e-05	global-S%YNE	CASSSYNEQFF	TCRBV05-04	TCRBJ02-01	NA	02/0915:T1D7_CM	1	-	-	-	-	-	-	-	-	-	-	-
7.7e-05	global-S%YNE	CASSSYNEQFF	TCRBV07-03	TCRBJ02-01	NA	02/0915:T1D7_CM	1	-	-	-	-	-	-	-	-	-	-	-
7.7e-05	global-S%YNE	CASSSYNEQFF	TCRBV19-01	TCRBJ02-01	NA	02/0915:T1D7_CM	1	-	-	-	-	-	-	-	-	-	-	-
7.7e-05	global-S%YNE	CASSSYNEQFF	TCRBV27-01	TCRBJ02-01	NA	02/0915:T1D7_CM	1	-	-	-	-	-	-	-	-	-	-	-
7.7e-05	global-S%YNE	CASSSYNEQFF	TCRBV02-01	TCRBJ02-01	NA	02/0915:T1D7_CM	1	-	-	-	-	-	-	-	-	-	-	-
7.7e-05	global-S%YNE	CASSSYNEQFF	TCRBV07-09	TCRBJ02-01	NA	02/0915:T1D7_CM	1	-	-	-	-	-	-	-	-	-	-	-
7.7e-05	global-S%YNE	CASSSYNEQFF	TCRBV07-02	TCRBJ02-01	NA	02/0915:T1D7_CM	1	-	-	-	-	-	-	-	-	-	-	-
7.7e-05	global-S%YNE	CASSSYNEQFF	TCRBV03-01	TCRBJ02-01	NA	02/0915:T1D7_CM	1	-	-	-	-	-	-	-	-	-	-	-
9.5e-05	global-S%QET	CASSFQETQYF	TCRBV05-08	TCRBJ02-05	NA	02/0901:HD1_CM	1	-	-	-	-	-	-	-	-	-	-	-
9.5e-05	global-S%QET	CASSFQETQYF	TCRBV07-06	TCRBJ02-05	NA	02/0901:HD1_CM	1	-	-	-	-	-	-	-	-	-	-	-
9.5e-05	global-S%QET	CASSFQETQYF	TCRBV02-01	TCRBJ02-05	NA	02/0901:HD1_CM	1	-	-	-	-	-	-	-	-	-	-	-
9.5e-05	global-S%QET	CASSFQETQYF	TCRBV05-06	TCRBJ02-05	NA	02/0901:HD1_CM	1	-	-	-	-	-	-	-	-	-	-	-
9.5e-05	global-S%QET	CASSFQETQYF	TCRBV13-01	TCRBJ02-05	NA	02/0901:HD1_CM	1	-	-	-	-	-	-	-	-	-	-	-
9.5e-05	global-S%QET	CASSFQETQYF	TCRBV05-04	TCRBJ02-05	NA	02/0901:HD1_CM	1	-	-	-	-	-	-	-	-	-	-	-
9.5e-05	global-S%QET	CASSFQETQYF	TCRBV12-03	TCRBJ02-05	NA	02/0901:HD1_CM	1	-	-	-	-	-	-	-	-	-	-	-
9.5e-05	global-S%QET	CASSFQETQYF	TCRBV05-01	TCRBJ02-05	NA	02/0901:HD1_CM	1	-	-	-	-	-	-	-	-	-	-	-
9.5e-05	global-S%QET	CASSFQETQYF	TCRBV16-01	TCRBJ02-05	NA	02/0901:HD1_CM	1	-	-	-	-	-	-	-	-	-	-	-
9.5e-05	global-S%QET	CASSFQETQYF	TCRBV06-05	TCRBJ02-05	NA	02/0902:HD2_CM	1	-	-	-	-	-	-	-	-	-	-	-
9.5e-05	global-S%QET	CASSFQETQYF	TCRBV02-01	TCRBJ02-05	NA	02/0902:HD2_CM	1	-	-	-	-	-	-	-	-	-	-	-
9.5e-05	global-S%QET	CASSFQETQYF	TCRBV11-01	TCRBJ02-05	NA	02/0902:HD2_CM	1	-	-	-	-	-	-	-	-	-	-	-
9.5e-05	global-S%QET	CASSFQETQYF	TCRBV11-03	TCRBJ02-05	NA	02/0902:HD2_CM	1	-	-	-	-	-	-	-	-	-	-	-
9.5e-05	global-S%QET	CASSFQETQYF	TCRBV05-06	TCRBJ02-05	NA	02/0902:HD2_CM	1	-	-	-	-	-	-	-	-	-	-	-
9.5e-05	global-S%QET	CASSFQETQYF	TCRBV07-02	TCRBJ02-05	NA	02/0902:HD2_CM	1	-	-	-	-	-	-	-	-	-	-	-
9.5e-05	global-S%QET	CASSFQETQYF	TCRBV05-04	TCRBJ02-05	NA	02/0902:HD2_CM	1	-	-	-	-	-	-	-	-	-	-	-
9.5e-05	global-S%QET	CASSFQETQYF	TCRBV05-01	TCRBJ02-05	NA	02/0902:HD2_CM	1	-	-	-	-	-	-	-	-	-	-	-
9.5e-05	global-S%QET	CASSFQETQYF	TCRBV07-09	TCRBJ02-05	NA	02/0902:HD2_CM	1	-	-	-	-	-	-	-	-	-	-	-
9.5e-05	global-S%QET	CASSFQETQYF	TCRBV12-03	TCRBJ02-05	NA	02/0902:HD2_CM	1	-	-	-	-	-	-	-	-	-	-	-
9.5e-05	global-S%QET	CASSFQETQYF	TCRBV07-09	TCRBJ02-05	NA	02/0907:HD7_CM	1	-	-	-	-	-	-	-	-	-	-	-
9.5e-05	global-S%QET	CASSFQETQYF	TCRBV06-05	TCRBJ02-05	NA	02/0907:HD7_CM	1	-	-	-	-	-	-	-	-	-	-	-
9.5e-05	global-S%QET	CASSFQETQYF	TCRBV11-02	TCRBJ02-05	NA	02/0907:HD7_CM	1	-	-	-	-	-	-	-	-	-	-	-
9.5e-05	global-S%QET	CASSFQETQYF	TCRBV11-01	TCRBJ02-05	NA	02/0907:HD7_CM	1	-	-	-	-	-	-	-	-	-	-	-
9.5e-05	global-S%QET	CASSFQETQYF	TCRBV05-06	TCRBJ02-05	NA	02/0907:HD7_CM	1	-	-	-	-	-	-	-	-	-	-	-
9.5e-05	global-S%QET	CASSFQETQYF	TCRBV06-02	TCRBJ02-05	NA	02/0907:HD7_CM	1	-	-	-	-	-	-	-	-	-	-	-
9.5e-05	global-S%QET	CASSFQETQYF	TCRBV07-02	TCRBJ02-05	NA	02/0907:HD7_CM	1	-	-	-	-	-	-	-	-	-	-	-
9.5e-05	global-S%QET	CASSFQETQYF	TCRBV05-01	TCRBJ02-05	NA	02/0907:HD7_CM	1	-	-	-	-	-	-	-	-	-	-	-
9.5e-05	global-S%QET	CASSFQETQYF	TCRBV12-03	TCRBJ02-05	NA	02/0907:HD7_CM	1	-	-	-	-	-	-	-	-	-	-	-
9.5e-05	global-S%QET	CASSFQETQYF	TCRBV09-01	TCRBJ02-05	NA	02/0909:T1D1_CM	1	-	-	-	-	-	-	-	-	-	-	-
9.5e-05	global-S%QET	CASSFQETQYF	TCRBV12-03	TCRBJ02-05	NA	02/0909:T1D1_CM	1	-	-	-	-	-	-	-	-	-	-	-
9.5e-05	global-S%QET	CASSFQETQYF	TCRBV27-01	TCRBJ02-05	NA	02/0909:T1D1_CM	1	-	-	-	-	-	-	-	-	-	-	-
9.5e-05	global-S%QET	CASSFQETQYF	TCRBV05-08	TCRBJ02-05	NA	02/0909:T1D1_CM	1	-	-	-	-	-	-	-	-	-	-	-
9.5e-05	global-S%QET	CASSFQETQYF	TCRBV10-02	TCRBJ02-05	NA	02/0909:T1D1_CM	1	-	-	-	-	-	-	-	-	-	-	-
9.5e-05	global-S%QET	CASSFQETQYF	TCRBV28-01	TCRBJ02-05	NA	02/0909:T1D1_CM	1	-	-	-	-	-	-	-	-	-	-	-
9.5e-05	global-S%QET	CASSFQETQYF	TCRBV19-01	TCRBJ02-05	NA	02/0909:T1D1_CM	1	-	-	-	-	-	-	-	-	-	-	-
9.5e-05	global-S%QET	CASSFQETQYF	TCRBV11-02	TCRBJ02-05	NA	02/0909:T1D1_CM	1	-	-	-	-	-	-	-	-	-	-	-
9.5e-05	global-S%QET	CASSFQETQYF	TCRBV05-01	TCRBJ02-05	NA	02/0909:T1D1_CM	1	-	-	-	-	-	-	-	-	-	-	-
9.5e-05	global-S%QET	CASSFQETQYF	TCRBV05-06	TCRBJ02-05	NA	02/0909:T1D1_CM	1	-	-	-	-	-	-	-	-	-	-	-
9.5e-05	global-S%QET	CASSFQETQYF	TCRBV07-09	TCRBJ02-05	NA	02/0909:T1D1_CM	1	-	-	-	-	-	-	-	-	-	-	-
9.5e-05	global-S%QET	CASSFQETQYF	TCRBV02-01	TCRBJ02-05	NA	02/0909:T1D1_CM	1	-	-	-	-	-	-	-	-	-	-	-
9.5e-05	global-S%QET	CASSFQETQYF	TCRBV02-01	TCRBJ02-05	NA	02/0910:T1D2_CM	1	-	-	-	-	-	-	-	-	-	-	-
9.5e-05	global-S%QET	CASSFQETQYF	TCRBV07-09	TCRBJ02-05	NA	02/0910:T1D2_CM	1	-	-	-	-	-	-	-	-	-	-	-
9.5e-05	global-S%QET	CASSFQETQYF	TCRBV12-03	TCRBJ02-05	NA	02/0910:T1D2_CM	1	-	-	-	-	-	-	-	-	-	-	-
9.5e-05	global-S%QET	CASSFQETQYF	TCRBV07-06	TCRBJ02-05	NA	02/0910:T1D2_CM	1	-	-	-	-	-	-	-	-	-	-	-
9.5e-05	global-S%QET	CASSFQETQYF	TCRBV06-06	TCRBJ02-05	NA	02/0910:T1D2_CM	1	-	-	-	-	-	-	-	-	-	-	-
9.5e-05	global-S%QET	CASSFQETQYF	TCRBV14-01	TCRBJ02-05	NA	02/0910:T1D2_CM	1	-	-	-	-	-	-	-	-	-	-	-
9.5e-05	global-S%QET	CASSFQETQYF	TCRBV05-01	TCRBJ02-05	NA	02/0910:T1D2_CM	1	-	-	-	-	-	-	-	-	-	-	-
9.5e-05	global-S%QET	CASSFQETQYF	TCRBV07-08	TCRBJ02-05	NA	02/0910:T1D2_CM	1	-	-	-	-	-	-	-	-	-	-	-
9.5e-05	global-S%QET	CASSFQETQYF	TCRBV11-01	TCRBJ02-05	NA	02/0910:T1D2_CM	1	-	-	-	-	-	-	-	-	-	-	-
9.5e-05	global-S%QET	CASSFQETQYF	TCRBV07-02	TCRBJ02-05	NA	02/0910:T1D2_CM	1	-	-	-	-	-	-	-	-	-	-	-
9.5e-05	global-S%QET	CASSFQETQYF	TCRBV06-04	TCRBJ02-05	NA	02/0915:T1D7_CM	1	-	-	-	-	-	-	-	-	-	-	-
9.5e-05	global-S%QET	CASSFQETQYF	TCRBV07-09	TCRBJ02-05	NA	02/0915:T1D7_CM	1	-	-	-	-	-	-	-	-	-	-	-
9.5e-05	global-S%QET	CASSFQETQYF	TCRBV11-02	TCRBJ02-05	NA	02/0915:T1D7_CM	1	-	-	-	-	-	-	-	-	-	-	-
9.5e-05	global-S%QET	CASSFQETQYF	TCRBV07-02	TCRBJ02-05	NA	02/0915:T1D7_CM	1	-	-	-	-	-	-	-	-	-	-	-
9.5e-05	global-S%QET	CASSFQETQYF	TCRBV06-02	TCRBJ02-05	NA	02/0915:T1D7_CM	1	-	-	-	-	-	-	-	-	-	-	-
9.5e-05	global-S%QET	CASSFQETQYF	TCRBV05-06	TCRBJ02-05	NA	02/0915:T1D7_CM	1	-	-	-	-	-	-	-	-	-	-	-
9.5e-05	global-S%QET	CASSFQETQYF	TCRBV06-06	TCRBJ02-05	NA	02/0915:T1D7_CM	1	-	-	-	-	-	-	-	-	-	-	-
9.5e-05	global-S%QET	CASSFQETQYF	TCRBV13-01	TCRBJ02-05	NA	02/0915:T1D7_CM	1	-	-	-	-	-	-	-	-	-	-	-
9.5e-05	global-S%QET	CASSFQETQYF	TCRBV05-01	TCRBJ02-05	NA	02/0915:T1D7_CM	1	-	-	-	-	-	-	-	-	-	-	-
9.5e-05	global-S%QET	CASSFQETQYF	TCRBV05-04	TCRBJ02-05	NA	02/0915:T1D7_CM	1	-	-	-	-	-	-	-	-	-	-	-
9.5e-05	global-S%QET	CASSFQETQYF	TCRBV05-05	TCRBJ02-05	NA	02/0915:T1D7_CM	1	-	-	-	-	-	-	-	-	-	-	-
9.5e-05	global-S%QET	CASSLQETQYF	TCRBV11-01	TCRBJ02-05	NA	02/0902:HD2_CM	1	-	-	-	-	-	-	-	-	-	-	-
9.5e-05	global-S%QET	CASSLQETQYF	TCRBV06-02	TCRBJ02-05	NA	02/0902:HD2_CM	1	-	-	-	-	-	-	-	-	-	-	-
9.5e-05	global-S%QET	CASSLQETQYF	TCRBV07-06	TCRBJ02-05	NA	02/0902:HD2_CM	1	-	-	-	-	-	-	-	-	-	-	-
9.5e-05	global-S%QET	CASSLQETQYF	TCRBV05-05	TCRBJ02-05	NA	02/0902:HD2_CM	1	-	-	-	-	-	-	-	-	-	-	-
9.5e-05	global-S%QET	CASSLQETQYF	TCRBV27-01	TCRBJ02-05	NA	02/0902:HD2_CM	1	-	-	-	-	-	-	-	-	-	-	-
9.5e-05	global-S%QET	CASSLQETQYF	TCRBV06-05	TCRBJ02-05	NA	02/0902:HD2_CM	1	-	-	-	-	-	-	-	-	-	-	-
9.5e-05	global-S%QET	CASSLQETQYF	TCRBV04-02	TCRBJ02-05	NA	02/0902:HD2_CM	1	-	-	-	-	-	-	-	-	-	-	-
9.5e-05	global-S%QET	CASSLQETQYF	TCRBV06-06	TCRBJ02-05	NA	02/0902:HD2_CM	1	-	-	-	-	-	-	-	-	-	-	-
9.5e-05	global-S%QET	CASSLQETQYF	TCRBV05-04	TCRBJ02-05	NA	02/0902:HD2_CM	1	-	-	-	-	-	-	-	-	-	-	-
9.5e-05	global-S%QET	CASSLQETQYF	TCRBV16-01	TCRBJ02-05	NA	02/0902:HD2_CM	1	-	-	-	-	-	-	-	-	-	-	-
9.5e-05	global-S%QET	CASSLQETQYF	TCRBV03-01	TCRBJ02-05	NA	02/0902:HD2_CM	1	-	-	-	-	-	-	-	-	-	-	-
9.5e-05	global-S%QET	CASSLQETQYF	TCRBV07-09	TCRBJ02-05	NA	02/0902:HD2_CM	1	-	-	-	-	-	-	-	-	-	-	-
9.5e-05	global-S%QET	CASSLQETQYF	TCRBV05-06	TCRBJ02-05	NA	02/0902:HD2_CM	1	-	-	-	-	-	-	-	-	-	-	-
9.5e-05	global-S%QET	CASSLQETQYF	TCRBV12-03	TCRBJ02-05	NA	02/0902:HD2_CM	1	-	-	-	-	-	-	-	-	-	-	-
9.5e-05	global-S%QET	CASSLQETQYF	TCRBV05-01	TCRBJ02-05	NA	02/0902:HD2_CM	1	-	-	-	-	-	-	-	-	-	-	-
9.5e-05	global-S%QET	CASSLQETQYF	TCRBV07-02	TCRBJ02-05	NA	02/0902:HD2_CM	1	-	-	-	-	-	-	-	-	-	-	-
9.5e-05	global-S%QET	CASSLQETQYF	TCRBV18-01	TCRBJ02-05	NA	02/0902:HD2_CM	1	-	-	-	-	-	-	-	-	-	-	-
9.5e-05	global-S%QET	CASSLQETQYF	TCRBV11-02	TCRBJ02-05	NA	02/0902:HD2_CM	1	-	-	-	-	-	-	-	-	-	-	-
9.5e-05	global-S%QET	CASSLQETQYF	TCRBV11-03	TCRBJ02-05	NA	02/0902:HD2_CM	1	-	-	-	-	-	-	-	-	-	-	-
9.5e-05	global-S%QET	CASSLQETQYF	TCRBV06-02	TCRBJ02-05	NA	02/0903:HD3_CM	1	-	-	-	-	-	-	-	-	-	-	-
9.5e-05	global-S%QET	CASSLQETQYF	TCRBV18-01	TCRBJ02-05	NA	02/0903:HD3_CM	1	-	-	-	-	-	-	-	-	-	-	-
9.5e-05	global-S%QET	CASSLQETQYF	TCRBV05-06	TCRBJ02-05	NA	02/0903:HD3_CM	1	-	-	-	-	-	-	-	-	-	-	-
9.5e-05	global-S%QET	CASSLQETQYF	TCRBV05-04	TCRBJ02-05	NA	02/0903:HD3_CM	1	-	-	-	-	-	-	-	-	-	-	-
9.5e-05	global-S%QET	CASSLQETQYF	TCRBV14-01	TCRBJ02-05	NA	02/0903:HD3_CM	1	-	-	-	-	-	-	-	-	-	-	-
9.5e-05	global-S%QET	CASSLQETQYF	TCRBV07-06	TCRBJ02-05	NA	02/0903:HD3_CM	1	-	-	-	-	-	-	-	-	-	-	-
9.5e-05	global-S%QET	CASSLQETQYF	TCRBV12-03	TCRBJ02-05	NA	02/0903:HD3_CM	1	-	-	-	-	-	-	-	-	-	-	-
9.5e-05	global-S%QET	CASSLQETQYF	TCRBV07-02	TCRBJ02-05	NA	02/0903:HD3_CM	1	-	-	-	-	-	-	-	-	-	-	-
9.5e-05	global-S%QET	CASSLQETQYF	TCRBV05-01	TCRBJ02-05	NA	02/0903:HD3_CM	1	-	-	-	-	-	-	-	-	-	-	-
9.5e-05	global-S%QET	CASSLQETQYF	TCRBV07-09	TCRBJ02-05	NA	02/0903:HD3_CM	1	-	-	-	-	-	-	-	-	-	-	-
9.5e-05	global-S%QET	CASSLQETQYF	TCRBV02-01	TCRBJ02-05	NA	02/0903:HD3_CM	1	-	-	-	-	-	-	-	-	-	-	-
9.5e-05	global-S%QET	CASSLQETQYF	TCRBV04-03	TCRBJ02-05	NA	02/0904:HD4_CM	1	-	-	-	-	-	-	-	-	-	-	-
9.5e-05	global-S%QET	CASSLQETQYF	TCRBV05-06	TCRBJ02-05	NA	02/0904:HD4_CM	1	-	-	-	-	-	-	-	-	-	-	-
9.5e-05	global-S%QET	CASSLQETQYF	TCRBV04-01	TCRBJ02-05	NA	02/0904:HD4_CM	1	-	-	-	-	-	-	-	-	-	-	-
9.5e-05	global-S%QET	CASSLQETQYF	TCRBV05-04	TCRBJ02-05	NA	02/0904:HD4_CM	1	-	-	-	-	-	-	-	-	-	-	-
9.5e-05	global-S%QET	CASSLQETQYF	TCRBV19-01	TCRBJ02-05	NA	02/0904:HD4_CM	1	-	-	-	-	-	-	-	-	-	-	-
9.5e-05	global-S%QET	CASSLQETQYF	TCRBV07-06	TCRBJ02-05	NA	02/0904:HD4_CM	1	-	-	-	-	-	-	-	-	-	-	-
9.5e-05	global-S%QET	CASSLQETQYF	TCRBV07-02	TCRBJ02-05	NA	02/0904:HD4_CM	1	-	-	-	-	-	-	-	-	-	-	-
9.5e-05	global-S%QET	CASSLQETQYF	TCRBV05-01	TCRBJ02-05	NA	02/0904:HD4_CM	1	-	-	-	-	-	-	-	-	-	-	-
9.5e-05	global-S%QET	CASSLQETQYF	TCRBV28-01	TCRBJ02-05	NA	02/0904:HD4_CM	1	-	-	-	-	-	-	-	-	-	-	-
9.5e-05	global-S%QET	CASSLQETQYF	TCRBV07-09	TCRBJ02-05	NA	02/0904:HD4_CM	1	-	-	-	-	-	-	-	-	-	-	-
9.5e-05	global-S%QET	CASSLQETQYF	TCRBV07-08	TCRBJ02-05	NA	02/0904:HD4_CM	1	-	-	-	-	-	-	-	-	-	-	-
9.5e-05	global-S%QET	CASSLQETQYF	TCRBV12-03	TCRBJ02-05	NA	02/0904:HD4_CM	1	-	-	-	-	-	-	-	-	-	-	-
9.5e-05	global-S%QET	CASSLQETQYF	TCRBV18-01	TCRBJ02-05	NA	02/0904:HD4_CM	1	-	-	-	-	-	-	-	-	-	-	-
9.5e-05	global-S%QET	CASSLQETQYF	TCRBV06-01	TCRBJ02-05	NA	02/0906:HD6_CM	1	-	-	-	-	-	-	-	-	-	-	-
9.5e-05	global-S%QET	CASSLQETQYF	TCRBV19-01	TCRBJ02-05	NA	02/0906:HD6_CM	1	-	-	-	-	-	-	-	-	-	-	-
9.5e-05	global-S%QET	CASSLQETQYF	TCRBV07-06	TCRBJ02-05	NA	02/0906:HD6_CM	1	-	-	-	-	-	-	-	-	-	-	-
9.5e-05	global-S%QET	CASSLQETQYF	TCRBV06-05	TCRBJ02-05	NA	02/0906:HD6_CM	1	-	-	-	-	-	-	-	-	-	-	-
9.5e-05	global-S%QET	CASSLQETQYF	TCRBV09-01	TCRBJ02-05	NA	02/0906:HD6_CM	1	-	-	-	-	-	-	-	-	-	-	-
9.5e-05	global-S%QET	CASSLQETQYF	TCRBV04-02	TCRBJ02-05	NA	02/0906:HD6_CM	1	-	-	-	-	-	-	-	-	-	-	-
9.5e-05	global-S%QET	CASSLQETQYF	TCRBV07-08	TCRBJ02-05	NA	02/0906:HD6_CM	1	-	-	-	-	-	-	-	-	-	-	-
9.5e-05	global-S%QET	CASSLQETQYF	TCRBV06-02	TCRBJ02-05	NA	02/0906:HD6_CM	1	-	-	-	-	-	-	-	-	-	-	-
9.5e-05	global-S%QET	CASSLQETQYF	TCRBV05-04	TCRBJ02-05	NA	02/0906:HD6_CM	1	-	-	-	-	-	-	-	-	-	-	-
9.5e-05	global-S%QET	CASSLQETQYF	TCRBV12-03	TCRBJ02-05	NA	02/0906:HD6_CM	1	-	-	-	-	-	-	-	-	-	-	-
9.5e-05	global-S%QET	CASSLQETQYF	TCRBV07-02	TCRBJ02-05	NA	02/0906:HD6_CM	1	-	-	-	-	-	-	-	-	-	-	-
9.5e-05	global-S%QET	CASSLQETQYF	TCRBV07-09	TCRBJ02-05	NA	02/0906:HD6_CM	1	-	-	-	-	-	-	-	-	-	-	-
9.5e-05	global-S%QET	CASSLQETQYF	TCRBV03-01	TCRBJ02-05	NA	02/0906:HD6_CM	1	-	-	-	-	-	-	-	-	-	-	-
9.5e-05	global-S%QET	CASSLQETQYF	TCRBV18-01	TCRBJ02-05	NA	02/0906:HD6_CM	1	-	-	-	-	-	-	-	-	-	-	-
9.5e-05	global-S%QET	CASSLQETQYF	TCRBV05-01	TCRBJ02-05	NA	02/0906:HD6_CM	1	-	-	-	-	-	-	-	-	-	-	-
9.5e-05	global-S%QET	CASSLQETQYF	TCRBV28-01	TCRBJ02-05	NA	02/0907:HD7_CM	1	-	-	-	-	-	-	-	-	-	-	-
9.5e-05	global-S%QET	CASSLQETQYF	TCRBV06-05	TCRBJ02-05	NA	02/0907:HD7_CM	1	-	-	-	-	-	-	-	-	-	-	-
9.5e-05	global-S%QET	CASSLQETQYF	TCRBV19-01	TCRBJ02-05	NA	02/0907:HD7_CM	1	-	-	-	-	-	-	-	-	-	-	-
9.5e-05	global-S%QET	CASSLQETQYF	TCRBV03-01	TCRBJ02-05	NA	02/0907:HD7_CM	1	-	-	-	-	-	-	-	-	-	-	-
9.5e-05	global-S%QET	CASSLQETQYF	TCRBV07-02	TCRBJ02-05	NA	02/0907:HD7_CM	1	-	-	-	-	-	-	-	-	-	-	-
9.5e-05	global-S%QET	CASSLQETQYF	TCRBV05-06	TCRBJ02-05	NA	02/0907:HD7_CM	1	-	-	-	-	-	-	-	-	-	-	-
9.5e-05	global-S%QET	CASSLQETQYF	TCRBV02-01	TCRBJ02-05	NA	02/0907:HD7_CM	1	-	-	-	-	-	-	-	-	-	-	-
9.5e-05	global-S%QET	CASSLQETQYF	TCRBV05-01	TCRBJ02-05	NA	02/0907:HD7_CM	1	-	-	-	-	-	-	-	-	-	-	-
9.5e-05	global-S%QET	CASSLQETQYF	TCRBV18-01	TCRBJ02-05	NA	02/0907:HD7_CM	1	-	-	-	-	-	-	-	-	-	-	-
9.5e-05	global-S%QET	CASSLQETQYF	TCRBV07-09	TCRBJ02-05	NA	02/0907:HD7_CM	1	-	-	-	-	-	-	-	-	-	-	-
9.5e-05	global-S%QET	CASSLQETQYF	TCRBV12-03	TCRBJ02-05	NA	02/0907:HD7_CM	1	-	-	-	-	-	-	-	-	-	-	-
9.5e-05	global-S%QET	CASSLQETQYF	TCRBV06-06	TCRBJ02-05	NA	02/0908:HD8_CM	1	-	-	-	-	-	-	-	-	-	-	-
9.5e-05	global-S%QET	CASSLQETQYF	TCRBV05-04	TCRBJ02-07	NA	02/0908:HD8_CM	1	-	-	-	-	-	-	-	-	-	-	-
9.5e-05	global-S%QET	CASSLQETQYF	TCRBV06-01	TCRBJ02-05	NA	02/0908:HD8_CM	1	-	-	-	-	-	-	-	-	-	-	-
9.5e-05	global-S%QET	CASSLQETQYF	TCRBV11-02	TCRBJ02-05	NA	02/0908:HD8_CM	1	-	-	-	-	-	-	-	-	-	-	-
9.5e-05	global-S%QET	CASSLQETQYF	TCRBV05-04	TCRBJ02-05	NA	02/0908:HD8_CM	1	-	-	-	-	-	-	-	-	-	-	-
9.5e-05	global-S%QET	CASSLQETQYF	TCRBV06-02	TCRBJ02-05	NA	02/0908:HD8_CM	1	-	-	-	-	-	-	-	-	-	-	-
9.5e-05	global-S%QET	CASSLQETQYF	TCRBV05-01	TCRBJ02-05	NA	02/0908:HD8_CM	1	-	-	-	-	-	-	-	-	-	-	-
9.5e-05	global-S%QET	CASSLQETQYF	TCRBV07-02	TCRBJ02-05	NA	02/0908:HD8_CM	1	-	-	-	-	-	-	-	-	-	-	-
9.5e-05	global-S%QET	CASSLQETQYF	TCRBV05-06	TCRBJ02-05	NA	02/0908:HD8_CM	1	-	-	-	-	-	-	-	-	-	-	-
9.5e-05	global-S%QET	CASSLQETQYF	TCRBV12-03	TCRBJ02-05	NA	02/0908:HD8_CM	1	-	-	-	-	-	-	-	-	-	-	-
9.5e-05	global-S%QET	CASSLQETQYF	TCRBV05-06	TCRBJ02-05	NA	02/0909:T1D1_CM	1	-	-	-	-	-	-	-	-	-	-	-
9.5e-05	global-S%QET	CASSLQETQYF	TCRBV06-06	TCRBJ02-05	NA	02/0909:T1D1_CM	1	-	-	-	-	-	-	-	-	-	-	-
9.5e-05	global-S%QET	CASSLQETQYF	TCRBV06-05	TCRBJ02-05	NA	02/0909:T1D1_CM	1	-	-	-	-	-	-	-	-	-	-	-
9.5e-05	global-S%QET	CASSLQETQYF	TCRBV21-01	TCRBJ02-05	NA	02/0909:T1D1_CM	1	-	-	-	-	-	-	-	-	-	-	-
9.5e-05	global-S%QET	CASSLQETQYF	TCRBV02-01	TCRBJ02-05	NA	02/0909:T1D1_CM	1	-	-	-	-	-	-	-	-	-	-	-
9.5e-05	global-S%QET	CASSLQETQYF	TCRBV18-01	TCRBJ02-05	NA	02/0909:T1D1_CM	1	-	-	-	-	-	-	-	-	-	-	-
9.5e-05	global-S%QET	CASSLQETQYF	TCRBV03-01	TCRBJ02-05	NA	02/0909:T1D1_CM	1	-	-	-	-	-	-	-	-	-	-	-
9.5e-05	global-S%QET	CASSLQETQYF	TCRBV06-02	TCRBJ02-05	NA	02/0909:T1D1_CM	1	-	-	-	-	-	-	-	-	-	-	-
9.5e-05	global-S%QET	CASSLQETQYF	TCRBV05-04	TCRBJ02-05	NA	02/0909:T1D1_CM	1	-	-	-	-	-	-	-	-	-	-	-
9.5e-05	global-S%QET	CASSLQETQYF	TCRBV16-01	TCRBJ02-05	NA	02/0909:T1D1_CM	1	-	-	-	-	-	-	-	-	-	-	-
9.5e-05	global-S%QET	CASSLQETQYF	TCRBV07-06	TCRBJ02-05	NA	02/0909:T1D1_CM	1	-	-	-	-	-	-	-	-	-	-	-
9.5e-05	global-S%QET	CASSLQETQYF	TCRBV11-02	TCRBJ02-05	NA	02/0909:T1D1_CM	1	-	-	-	-	-	-	-	-	-	-	-
9.5e-05	global-S%QET	CASSLQETQYF	TCRBV12-03	TCRBJ02-05	NA	02/0909:T1D1_CM	1	-	-	-	-	-	-	-	-	-	-	-
9.5e-05	global-S%QET	CASSLQETQYF	TCRBV07-02	TCRBJ02-05	NA	02/0909:T1D1_CM	1	-	-	-	-	-	-	-	-	-	-	-
9.5e-05	global-S%QET	CASSLQETQYF	TCRBV07-09	TCRBJ02-05	NA	02/0909:T1D1_CM	1	-	-	-	-	-	-	-	-	-	-	-
9.5e-05	global-S%QET	CASSLQETQYF	TCRBV05-01	TCRBJ02-05	NA	02/0909:T1D1_CM	1	-	-	-	-	-	-	-	-	-	-	-
9.5e-05	global-S%QET	CASSLQETQYF	TCRBV07-09	TCRBJ02-05	NA	02/0910:T1D2_CM	1	-	-	-	-	-	-	-	-	-	-	-
9.5e-05	global-S%QET	CASSLQETQYF	TCRBV03-01	TCRBJ02-05	NA	02/0910:T1D2_CM	1	-	-	-	-	-	-	-	-	-	-	-
9.5e-05	global-S%QET	CASSLQETQYF	TCRBV28-01	TCRBJ02-05	NA	02/0910:T1D2_CM	1	-	-	-	-	-	-	-	-	-	-	-
9.5e-05	global-S%QET	CASSLQETQYF	TCRBV05-06	TCRBJ02-05	NA	02/0910:T1D2_CM	1	-	-	-	-	-	-	-	-	-	-	-
9.5e-05	global-S%QET	CASSLQETQYF	TCRBV05-01	TCRBJ02-05	NA	02/0910:T1D2_CM	1	-	-	-	-	-	-	-	-	-	-	-
9.5e-05	global-S%QET	CASSLQETQYF	TCRBV07-02	TCRBJ02-05	NA	02/0910:T1D2_CM	1	-	-	-	-	-	-	-	-	-	-	-
9.5e-05	global-S%QET	CASSLQETQYF	TCRBV16-01	TCRBJ02-05	NA	02/0910:T1D2_CM	1	-	-	-	-	-	-	-	-	-	-	-
9.5e-05	global-S%QET	CASSLQETQYF	TCRBV12-03	TCRBJ02-05	NA	02/0910:T1D2_CM	1	-	-	-	-	-	-	-	-	-	-	-
9.5e-05	global-S%QET	CASSLQETQYF	TCRBV18-01	TCRBJ02-05	NA	02/0910:T1D2_CM	1	-	-	-	-	-	-	-	-	-	-	-
9.5e-05	global-S%QET	CASSLQETQYF	TCRBV06-01	TCRBJ02-05	NA	02/0911:T1D3_CM	1	-	-	-	-	-	-	-	-	-	-	-
9.5e-05	global-S%QET	CASSLQETQYF	TCRBV05-08	TCRBJ02-05	NA	02/0911:T1D3_CM	1	-	-	-	-	-	-	-	-	-	-	-
9.5e-05	global-S%QET	CASSLQETQYF	TCRBV19-01	TCRBJ02-05	NA	02/0911:T1D3_CM	1	-	-	-	-	-	-	-	-	-	-	-
9.5e-05	global-S%QET	CASSLQETQYF	TCRBV07-06	TCRBJ02-05	NA	02/0911:T1D3_CM	1	-	-	-	-	-	-	-	-	-	-	-
9.5e-05	global-S%QET	CASSLQETQYF	TCRBV05-01	TCRBJ02-05	NA	02/0911:T1D3_CM	1	-	-	-	-	-	-	-	-	-	-	-
9.5e-05	global-S%QET	CASSLQETQYF	TCRBV13-01	TCRBJ02-05	NA	02/0911:T1D3_CM	1	-	-	-	-	-	-	-	-	-	-	-
9.5e-05	global-S%QET	CASSLQETQYF	TCRBV02-01	TCRBJ02-05	NA	02/0911:T1D3_CM	1	-	-	-	-	-	-	-	-	-	-	-
9.5e-05	global-S%QET	CASSLQETQYF	TCRBV12-03	TCRBJ02-05	NA	02/0911:T1D3_CM	1	-	-	-	-	-	-	-	-	-	-	-
9.5e-05	global-S%QET	CASSLQETQYF	TCRBV28-01	TCRBJ02-05	NA	02/0911:T1D3_CM	1	-	-	-	-	-	-	-	-	-	-	-
9.5e-05	global-S%QET	CASSLQETQYF	TCRBV11-02	TCRBJ02-05	NA	02/0911:T1D3_CM	1	-	-	-	-	-	-	-	-	-	-	-
9.5e-05	global-S%QET	CASSLQETQYF	TCRBV07-08	TCRBJ02-05	NA	02/0911:T1D3_CM	1	-	-	-	-	-	-	-	-	-	-	-
9.5e-05	global-S%QET	CASSLQETQYF	TCRBV07-09	TCRBJ02-05	NA	02/0911:T1D3_CM	1	-	-	-	-	-	-	-	-	-	-	-
9.5e-05	global-S%QET	CASSLQETQYF	TCRBV07-02	TCRBJ02-05	NA	02/0911:T1D3_CM	1	-	-	-	-	-	-	-	-	-	-	-
9.5e-05	global-S%QET	CASSLQETQYF	TCRBV18-01	TCRBJ02-05	NA	02/0911:T1D3_CM	1	-	-	-	-	-	-	-	-	-	-	-
9.5e-05	global-S%QET	CASSLQETQYF	TCRBV06-02	TCRBJ02-05	NA	02/0912:T1D4_CM	1	-	-	-	-	-	-	-	-	-	-	-
9.5e-05	global-S%QET	CASSLQETQYF	TCRBV18-01	TCRBJ02-05	NA	02/0912:T1D4_CM	1	-	-	-	-	-	-	-	-	-	-	-
9.5e-05	global-S%QET	CASSLQETQYF	TCRBV02-01	TCRBJ02-05	NA	02/0912:T1D4_CM	1	-	-	-	-	-	-	-	-	-	-	-
9.5e-05	global-S%QET	CASSLQETQYF	TCRBV11-02	TCRBJ02-05	NA	02/0912:T1D4_CM	1	-	-	-	-	-	-	-	-	-	-	-
9.5e-05	global-S%QET	CASSLQETQYF	TCRBV05-06	TCRBJ02-05	NA	02/0912:T1D4_CM	1	-	-	-	-	-	-	-	-	-	-	-
9.5e-05	global-S%QET	CASSLQETQYF	TCRBV14-01	TCRBJ02-05	NA	02/0912:T1D4_CM	1	-	-	-	-	-	-	-	-	-	-	-
9.5e-05	global-S%QET	CASSLQETQYF	TCRBV07-02	TCRBJ02-05	NA	02/0912:T1D4_CM	1	-	-	-	-	-	-	-	-	-	-	-
9.5e-05	global-S%QET	CASSLQETQYF	TCRBV03-01	TCRBJ02-05	NA	02/0912:T1D4_CM	1	-	-	-	-	-	-	-	-	-	-	-
9.5e-05	global-S%QET	CASSLQETQYF	TCRBV28-01	TCRBJ02-05	NA	02/0912:T1D4_CM	1	-	-	-	-	-	-	-	-	-	-	-
9.5e-05	global-S%QET	CASSLQETQYF	TCRBV05-04	TCRBJ02-05	NA	02/0912:T1D4_CM	1	-	-	-	-	-	-	-	-	-	-	-
9.5e-05	global-S%QET	CASSLQETQYF	TCRBV05-01	TCRBJ02-05	NA	02/0912:T1D4_CM	1	-	-	-	-	-	-	-	-	-	-	-
9.5e-05	global-S%QET	CASSLQETQYF	TCRBV07-06	TCRBJ02-05	NA	02/0912:T1D4_CM	1	-	-	-	-	-	-	-	-	-	-	-
9.5e-05	global-S%QET	CASSLQETQYF	TCRBV07-09	TCRBJ02-05	NA	02/0912:T1D4_CM	1	-	-	-	-	-	-	-	-	-	-	-
9.5e-05	global-S%QET	CASSLQETQYF	TCRBV12-03	TCRBJ02-05	NA	02/0912:T1D4_CM	1	-	-	-	-	-	-	-	-	-	-	-
9.5e-05	global-S%QET	CASSLQETQYF	TCRBV16-01	TCRBJ02-05	NA	02/0913:T1D5_CM	1	-	-	-	-	-	-	-	-	-	-	-
9.5e-05	global-S%QET	CASSLQETQYF	TCRBV05-06	TCRBJ02-05	NA	02/0913:T1D5_CM	1	-	-	-	-	-	-	-	-	-	-	-
9.5e-05	global-S%QET	CASSLQETQYF	TCRBV27-01	TCRBJ02-05	NA	02/0913:T1D5_CM	1	-	-	-	-	-	-	-	-	-	-	-
9.5e-05	global-S%QET	CASSLQETQYF	TCRBV02-01	TCRBJ02-05	NA	02/0913:T1D5_CM	1	-	-	-	-	-	-	-	-	-	-	-
9.5e-05	global-S%QET	CASSLQETQYF	TCRBV07-06	TCRBJ02-05	NA	02/0913:T1D5_CM	1	-	-	-	-	-	-	-	-	-	-	-
9.5e-05	global-S%QET	CASSLQETQYF	TCRBV07-09	TCRBJ02-05	NA	02/0913:T1D5_CM	1	-	-	-	-	-	-	-	-	-	-	-
9.5e-05	global-S%QET	CASSLQETQYF	TCRBV05-01	TCRBJ02-05	NA	02/0913:T1D5_CM	1	-	-	-	-	-	-	-	-	-	-	-
9.5e-05	global-S%QET	CASSLQETQYF	TCRBV07-02	TCRBJ02-05	NA	02/0913:T1D5_CM	1	-	-	-	-	-	-	-	-	-	-	-
9.5e-05	global-S%QET	CASSLQETQYF	TCRBV14-01	TCRBJ02-05	NA	02/0913:T1D5_CM	1	-	-	-	-	-	-	-	-	-	-	-
9.5e-05	global-S%QET	CASSLQETQYF	TCRBV18-01	TCRBJ02-05	NA	02/0913:T1D5_CM	1	-	-	-	-	-	-	-	-	-	-	-
9.5e-05	global-S%QET	CASSLQETQYF	TCRBV07-06	TCRBJ02-05	NA	02/0915:T1D7_CM	1	-	-	-	-	-	-	-	-	-	-	-
9.5e-05	global-S%QET	CASSLQETQYF	TCRBV06-02	TCRBJ02-05	NA	02/0915:T1D7_CM	1	-	-	-	-	-	-	-	-	-	-	-
9.5e-05	global-S%QET	CASSLQETQYF	TCRBV05-04	TCRBJ02-05	NA	02/0915:T1D7_CM	1	-	-	-	-	-	-	-	-	-	-	-
9.5e-05	global-S%QET	CASSLQETQYF	TCRBV06-01	TCRBJ02-05	NA	02/0915:T1D7_CM	1	-	-	-	-	-	-	-	-	-	-	-
9.5e-05	global-S%QET	CASSLQETQYF	TCRBV11-02	TCRBJ02-05	NA	02/0915:T1D7_CM	1	-	-	-	-	-	-	-	-	-	-	-
9.5e-05	global-S%QET	CASSLQETQYF	TCRBV13-01	TCRBJ02-05	NA	02/0915:T1D7_CM	1	-	-	-	-	-	-	-	-	-	-	-
9.5e-05	global-S%QET	CASSLQETQYF	TCRBV02-01	TCRBJ02-05	NA	02/0915:T1D7_CM	1	-	-	-	-	-	-	-	-	-	-	-
9.5e-05	global-S%QET	CASSLQETQYF	TCRBV18-01	TCRBJ02-05	NA	02/0915:T1D7_CM	1	-	-	-	-	-	-	-	-	-	-	-
9.5e-05	global-S%QET	CASSLQETQYF	TCRBV07-03	TCRBJ02-05	NA	02/0915:T1D7_CM	1	-	-	-	-	-	-	-	-	-	-	-
9.5e-05	global-S%QET	CASSLQETQYF	TCRBV07-02	TCRBJ02-05	NA	02/0915:T1D7_CM	1	-	-	-	-	-	-	-	-	-	-	-
9.5e-05	global-S%QET	CASSLQETQYF	TCRBV16-01	TCRBJ02-05	NA	02/0915:T1D7_CM	1	-	-	-	-	-	-	-	-	-	-	-
9.5e-05	global-S%QET	CASSLQETQYF	TCRBV28-01	TCRBJ02-05	NA	02/0915:T1D7_CM	1	-	-	-	-	-	-	-	-	-	-	-
9.5e-05	global-S%QET	CASSLQETQYF	TCRBV05-01	TCRBJ02-05	NA	02/0915:T1D7_CM	1	-	-	-	-	-	-	-	-	-	-	-
9.5e-05	global-S%QET	CASSLQETQYF	TCRBV07-09	TCRBJ02-05	NA	02/0915:T1D7_CM	1	-	-	-	-	-	-	-	-	-	-	-
9.5e-05	global-S%QET	CASSLQETQYF	TCRBV12-03	TCRBJ02-05	NA	02/0915:T1D7_CM	1	-	-	-	-	-	-	-	-	-	-	-
9.5e-05	global-S%QET	CASSYQETQYF	TCRBV06-05	TCRBJ02-05	NA	02/0903:HD3_CM	1	-	-	-	-	-	-	-	-	-	-	-
9.5e-05	global-S%QET	CASSYQETQYF	TCRBV28-01	TCRBJ02-05	NA	02/0903:HD3_CM	1	-	-	-	-	-	-	-	-	-	-	-
9.5e-05	global-S%QET	CASSYQETQYF	TCRBV06-01	TCRBJ02-05	NA	02/0903:HD3_CM	1	-	-	-	-	-	-	-	-	-	-	-
9.5e-05	global-S%QET	CASSYQETQYF	TCRBV06-06	TCRBJ02-05	NA	02/0903:HD3_CM	1	-	-	-	-	-	-	-	-	-	-	-
9.5e-05	global-S%QET	CASSYQETQYF	TCRBV05-04	TCRBJ02-05	NA	02/0903:HD3_CM	1	-	-	-	-	-	-	-	-	-	-	-
9.5e-05	global-S%QET	CASSYQETQYF	TCRBV05-01	TCRBJ02-05	NA	02/0903:HD3_CM	1	-	-	-	-	-	-	-	-	-	-	-
9.5e-05	global-S%QET	CASSYQETQYF	TCRBV06-02	TCRBJ02-05	NA	02/0903:HD3_CM	1	-	-	-	-	-	-	-	-	-	-	-
9.5e-05	global-S%QET	CASSYQETQYF	TCRBV27-01	TCRBJ02-05	NA	02/0903:HD3_CM	1	-	-	-	-	-	-	-	-	-	-	-
9.5e-05	global-S%QET	CASSYQETQYF	TCRBV06-06	TCRBJ02-05	NA	02/0908:HD8_CM	1	-	-	-	-	-	-	-	-	-	-	-
9.5e-05	global-S%QET	CASSYQETQYF	TCRBV06-01	TCRBJ02-05	NA	02/0908:HD8_CM	1	-	-	-	-	-	-	-	-	-	-	-
9.5e-05	global-S%QET	CASSYQETQYF	TCRBV04-03	TCRBJ02-05	NA	02/0908:HD8_CM	1	-	-	-	-	-	-	-	-	-	-	-
9.5e-05	global-S%QET	CASSYQETQYF	TCRBV02-01	TCRBJ02-05	NA	02/0908:HD8_CM	1	-	-	-	-	-	-	-	-	-	-	-
9.5e-05	global-S%QET	CASSYQETQYF	TCRBV05-04	TCRBJ02-05	NA	02/0908:HD8_CM	1	-	-	-	-	-	-	-	-	-	-	-
9.5e-05	global-S%QET	CASSYQETQYF	TCRBV07-09	TCRBJ02-05	NA	02/0908:HD8_CM	1	-	-	-	-	-	-	-	-	-	-	-
9.5e-05	global-S%QET	CASSYQETQYF	TCRBV06-02	TCRBJ02-05	NA	02/0908:HD8_CM	1	-	-	-	-	-	-	-	-	-	-	-
9.5e-05	global-S%QET	CASSYQETQYF	TCRBV05-01	TCRBJ02-05	NA	02/0908:HD8_CM	1	-	-	-	-	-	-	-	-	-	-	-
9.5e-05	global-S%QET	CASSYQETQYF	TCRBV12-03	TCRBJ02-05	NA	02/0908:HD8_CM	1	-	-	-	-	-	-	-	-	-	-	-
9.5e-05	global-S%QET	CASSYQETQYF	TCRBV03-01	TCRBJ02-05	NA	02/0915:T1D7_CM	1	-	-	-	-	-	-	-	-	-	-	-
9.5e-05	global-S%QET	CASSYQETQYF	TCRBV06-01	TCRBJ02-05	NA	02/0915:T1D7_CM	1	-	-	-	-	-	-	-	-	-	-	-
9.5e-05	global-S%QET	CASSYQETQYF	TCRBV07-02	TCRBJ02-05	NA	02/0915:T1D7_CM	1	-	-	-	-	-	-	-	-	-	-	-
9.5e-05	global-S%QET	CASSYQETQYF	TCRBV07-06	TCRBJ02-05	NA	02/0915:T1D7_CM	1	-	-	-	-	-	-	-	-	-	-	-
9.5e-05	global-S%QET	CASSYQETQYF	TCRBV07-03	TCRBJ02-05	NA	02/0915:T1D7_CM	1	-	-	-	-	-	-	-	-	-	-	-
9.5e-05	global-S%QET	CASSYQETQYF	TCRBV06-05	TCRBJ02-05	NA	02/0915:T1D7_CM	1	-	-	-	-	-	-	-	-	-	-	-
9.5e-05	global-S%QET	CASSYQETQYF	TCRBV18-01	TCRBJ02-05	NA	02/0915:T1D7_CM	1	-	-	-	-	-	-	-	-	-	-	-
9.5e-05	global-S%QET	CASSYQETQYF	TCRBV02-01	TCRBJ02-05	NA	02/0915:T1D7_CM	1	-	-	-	-	-	-	-	-	-	-	-
9.5e-05	global-S%QET	CASSYQETQYF	TCRBV06-02	TCRBJ02-05	NA	02/0915:T1D7_CM	1	-	-	-	-	-	-	-	-	-	-	-
9.5e-05	global-S%QET	CASSYQETQYF	TCRBV12-03	TCRBJ02-05	NA	02/0915:T1D7_CM	1	-	-	-	-	-	-	-	-	-	-	-
9.5e-05	global-S%QET	CASSYQETQYF	TCRBV07-09	TCRBJ02-05	NA	02/0915:T1D7_CM	1	-	-	-	-	-	-	-	-	-	-	-
9.5e-05	global-S%QET	CASSIQETQYF	TCRBV11-03	TCRBJ02-05	NA	02/0911:T1D3_CM	1	-	-	-	-	-	-	-	-	-	-	-
9.5e-05	global-S%QET	CASSIQETQYF	TCRBV11-02	TCRBJ02-05	NA	02/0911:T1D3_CM	1	-	-	-	-	-	-	-	-	-	-	-
9.5e-05	global-S%QET	CASSIQETQYF	TCRBV28-01	TCRBJ02-05	NA	02/0911:T1D3_CM	1	-	-	-	-	-	-	-	-	-	-	-
9.5e-05	global-S%QET	CASSIQETQYF	TCRBV18-01	TCRBJ02-05	NA	02/0911:T1D3_CM	1	-	-	-	-	-	-	-	-	-	-	-
9.5e-05	global-S%QET	CASSIQETQYF	TCRBV06-05	TCRBJ02-05	NA	02/0911:T1D3_CM	1	-	-	-	-	-	-	-	-	-	-	-
9.5e-05	global-S%QET	CASSIQETQYF	TCRBV07-09	TCRBJ02-05	NA	02/0911:T1D3_CM	1	-	-	-	-	-	-	-	-	-	-	-
9.5e-05	global-S%QET	CASSIQETQYF	TCRBV05-01	TCRBJ02-05	NA	02/0911:T1D3_CM	1	-	-	-	-	-	-	-	-	-	-	-
9.5e-05	global-S%QET	CASSIQETQYF	TCRBV07-02	TCRBJ02-05	NA	02/0911:T1D3_CM	1	-	-	-	-	-	-	-	-	-	-	-
9.5e-05	global-S%QET	CATSYQETQYF	TCRBV02-01	TCRBJ02-05	NA	02/0914:T1D6_CM	1	-	-	-	-	-	-	-	-	-	-	-
9.5e-05	global-S%QET	CATSYQETQYF	TCRBV24-01	TCRBJ02-05	NA	02/0914:T1D6_CM	1	-	-	-	-	-	-	-	-	-	-	-
9.5e-05	global-S%QET	CASSAQETQYF	TCRBV11-02	TCRBJ02-05	NA	02/0909:T1D1_CM	1	-	-	-	-	-	-	-	-	-	-	-
9.5e-05	global-S%QET	CASSAQETQYF	TCRBV06-06	TCRBJ02-05	NA	02/0909:T1D1_CM	1	-	-	-	-	-	-	-	-	-	-	-
9.5e-05	global-S%QET	CASSAQETQYF	TCRBV02-01	TCRBJ02-05	NA	02/0909:T1D1_CM	1	-	-	-	-	-	-	-	-	-	-	-
9.5e-05	global-S%QET	CASSAQETQYF	TCRBV07-06	TCRBJ02-05	NA	02/0909:T1D1_CM	1	-	-	-	-	-	-	-	-	-	-	-
9.5e-05	global-S%QET	CASSAQETQYF	TCRBV07-02	TCRBJ02-05	NA	02/0909:T1D1_CM	1	-	-	-	-	-	-	-	-	-	-	-
9.5e-05	global-S%QET	CASSAQETQYF	TCRBV18-01	TCRBJ02-05	NA	02/0909:T1D1_CM	1	-	-	-	-	-	-	-	-	-	-	-
9.5e-05	global-S%QET	CASSAQETQYF	TCRBV14-01	TCRBJ02-05	NA	02/0909:T1D1_CM	1	-	-	-	-	-	-	-	-	-	-	-
9.5e-05	global-S%QET	CASSAQETQYF	TCRBV07-09	TCRBJ02-05	NA	02/0909:T1D1_CM	1	-	-	-	-	-	-	-	-	-	-	-
9.5e-05	global-S%QET	CASSAQETQYF	TCRBV05-04	TCRBJ02-05	NA	02/0915:T1D7_CM	1	-	-	-	-	-	-	-	-	-	-	-
9.5e-05	global-S%QET	CASSAQETQYF	TCRBV14-01	TCRBJ02-05	NA	02/0915:T1D7_CM	1	-	-	-	-	-	-	-	-	-	-	-
9.5e-05	global-S%QET	CASSAQETQYF	TCRBV05-01	TCRBJ02-05	NA	02/0915:T1D7_CM	1	-	-	-	-	-	-	-	-	-	-	-
9.5e-05	global-S%QET	CASSAQETQYF	TCRBV12-03	TCRBJ02-05	NA	02/0915:T1D7_CM	1	-	-	-	-	-	-	-	-	-	-	-
9.5e-05	global-S%QET	CASSAQETQYF	TCRBV25-01	TCRBJ02-05	NA	02/0915:T1D7_CM	1	-	-	-	-	-	-	-	-	-	-	-
9.5e-05	global-S%QET	CASSAQETQYF	TCRBV07-02	TCRBJ02-05	NA	02/0915:T1D7_CM	1	-	-	-	-	-	-	-	-	-	-	-
9.5e-05	global-S%QET	CASSAQETQYF	TCRBV04-02	TCRBJ02-05	NA	02/0915:T1D7_CM	1	-	-	-	-	-	-	-	-	-	-	-
9.5e-05	global-S%QET	CASSAQETQYF	TCRBV09-01	TCRBJ02-05	NA	02/0915:T1D7_CM	1	-	-	-	-	-	-	-	-	-	-	-
9.5e-05	global-S%QET	CASSGQETQYF	TCRBV05-08	TCRBJ02-05	NA	02/0901:HD1_CM	1	-	-	-	-	-	-	-	-	-	-	-
9.5e-05	global-S%QET	CASSGQETQYF	TCRBV03-01	TCRBJ02-05	NA	02/0901:HD1_CM	1	-	-	-	-	-	-	-	-	-	-	-
9.5e-05	global-S%QET	CASSGQETQYF	TCRBV07-02	TCRBJ02-05	NA	02/0901:HD1_CM	1	-	-	-	-	-	-	-	-	-	-	-
9.5e-05	global-S%QET	CASSGQETQYF	TCRBV07-06	TCRBJ02-05	NA	02/0901:HD1_CM	1	-	-	-	-	-	-	-	-	-	-	-
9.5e-05	global-S%QET	CASSGQETQYF	TCRBV02-01	TCRBJ02-05	NA	02/0901:HD1_CM	1	-	-	-	-	-	-	-	-	-	-	-
9.5e-05	global-S%QET	CASSGQETQYF	TCRBV05-01	TCRBJ02-05	NA	02/0901:HD1_CM	1	-	-	-	-	-	-	-	-	-	-	-
9.5e-05	global-S%QET	CASSGQETQYF	TCRBV07-09	TCRBJ02-05	NA	02/0901:HD1_CM	1	-	-	-	-	-	-	-	-	-	-	-
9.5e-05	global-S%QET	CASSTQETQYF	TCRBV12-03	TCRBJ02-05	NA	02/0901:HD1_CM	1	-	-	-	-	-	-	-	-	-	-	-
9.5e-05	global-S%QET	CASSTQETQYF	TCRBV06-05	TCRBJ02-05	NA	02/0901:HD1_CM	1	-	-	-	-	-	-	-	-	-	-	-
9.5e-05	global-S%QET	CASSTQETQYF	TCRBV06-06	TCRBJ02-05	NA	02/0901:HD1_CM	1	-	-	-	-	-	-	-	-	-	-	-
9.5e-05	global-S%QET	CASSTQETQYF	TCRBV19-01	TCRBJ02-05	NA	02/0901:HD1_CM	1	-	-	-	-	-	-	-	-	-	-	-
9.5e-05	global-S%QET	CASSTQETQYF	TCRBV18-01	TCRBJ02-05	NA	02/0901:HD1_CM	1	-	-	-	-	-	-	-	-	-	-	-
9.5e-05	global-S%QET	CASSTQETQYF	TCRBV03-01	TCRBJ02-05	NA	02/0901:HD1_CM	1	-	-	-	-	-	-	-	-	-	-	-
9.5e-05	global-S%QET	CASSSQETQYF	TCRBV18-01	TCRBJ02-05	NA	02/0901:HD1_CM	1	-	-	-	-	-	-	-	-	-	-	-
9.5e-05	global-S%QET	CASSSQETQYF	TCRBV07-07	TCRBJ02-05	NA	02/0901:HD1_CM	1	-	-	-	-	-	-	-	-	-	-	-
9.5e-05	global-S%QET	CASSSQETQYF	TCRBV06-02	TCRBJ02-05	NA	02/0901:HD1_CM	1	-	-	-	-	-	-	-	-	-	-	-
9.5e-05	global-S%QET	CASSSQETQYF	TCRBV05-01	TCRBJ02-05	NA	02/0901:HD1_CM	1	-	-	-	-	-	-	-	-	-	-	-
9.5e-05	global-S%QET	CASSSQETQYF	TCRBV11-02	TCRBJ02-05	NA	02/0901:HD1_CM	1	-	-	-	-	-	-	-	-	-	-	-
9.5e-05	global-S%QET	CASSSQETQYF	TCRBV03-01	TCRBJ02-05	NA	02/0901:HD1_CM	1	-	-	-	-	-	-	-	-	-	-	-
9.5e-05	global-S%QET	CASSSQETQYF	TCRBV28-01	TCRBJ02-05	NA	02/0901:HD1_CM	1	-	-	-	-	-	-	-	-	-	-	-
9.5e-05	global-S%QET	CASSSQETQYF	TCRBV05-04	TCRBJ02-05	NA	02/0901:HD1_CM	1	-	-	-	-	-	-	-	-	-	-	-
9.5e-05	global-S%QET	CASSSQETQYF	TCRBV07-02	TCRBJ02-05	NA	02/0901:HD1_CM	1	-	-	-	-	-	-	-	-	-	-	-
9.5e-05	global-S%QET	CASSSQETQYF	TCRBV07-06	TCRBJ02-05	NA	02/0901:HD1_CM	1	-	-	-	-	-	-	-	-	-	-	-
9.5e-05	global-S%QET	CASSSQETQYF	TCRBV27-01	TCRBJ02-05	NA	02/0901:HD1_CM	1	-	-	-	-	-	-	-	-	-	-	-
9.5e-05	global-S%QET	CASSSQETQYF	TCRBV07-09	TCRBJ02-05	NA	02/0901:HD1_CM	1	-	-	-	-	-	-	-	-	-	-	-
9.5e-05	global-S%QET	CASSSQETQYF	TCRBV07-08	TCRBJ02-05	NA	02/0902:HD2_CM	1	-	-	-	-	-	-	-	-	-	-	-
9.5e-05	global-S%QET	CASSSQETQYF	TCRBV07-03	TCRBJ02-05	NA	02/0902:HD2_CM	1	-	-	-	-	-	-	-	-	-	-	-
9.5e-05	global-S%QET	CASSSQETQYF	TCRBV06-02	TCRBJ02-05	NA	02/0902:HD2_CM	1	-	-	-	-	-	-	-	-	-	-	-
9.5e-05	global-S%QET	CASSSQETQYF	TCRBV27-01	TCRBJ02-05	NA	02/0902:HD2_CM	1	-	-	-	-	-	-	-	-	-	-	-
9.5e-05	global-S%QET	CASSSQETQYF	TCRBV11-03	TCRBJ02-05	NA	02/0902:HD2_CM	1	-	-	-	-	-	-	-	-	-	-	-
9.5e-05	global-S%QET	CASSSQETQYF	TCRBV18-01	TCRBJ02-05	NA	02/0902:HD2_CM	1	-	-	-	-	-	-	-	-	-	-	-
9.5e-05	global-S%QET	CASSSQETQYF	TCRBV05-06	TCRBJ02-05	NA	02/0902:HD2_CM	1	-	-	-	-	-	-	-	-	-	-	-
9.5e-05	global-S%QET	CASSSQETQYF	TCRBV07-06	TCRBJ02-05	NA	02/0902:HD2_CM	1	-	-	-	-	-	-	-	-	-	-	-
9.5e-05	global-S%QET	CASSSQETQYF	TCRBV06-01	TCRBJ02-05	NA	02/0902:HD2_CM	1	-	-	-	-	-	-	-	-	-	-	-
9.5e-05	global-S%QET	CASSSQETQYF	TCRBV05-01	TCRBJ02-05	NA	02/0902:HD2_CM	1	-	-	-	-	-	-	-	-	-	-	-
9.5e-05	global-S%QET	CASSSQETQYF	TCRBV03-01	TCRBJ02-05	NA	02/0902:HD2_CM	1	-	-	-	-	-	-	-	-	-	-	-
9.5e-05	global-S%QET	CASSSQETQYF	TCRBV07-09	TCRBJ02-05	NA	02/0902:HD2_CM	1	-	-	-	-	-	-	-	-	-	-	-
9.5e-05	global-S%QET	CASSSQETQYF	TCRBV25-01	TCRBJ02-05	NA	02/0902:HD2_CM	1	-	-	-	-	-	-	-	-	-	-	-
9.5e-05	global-S%QET	CASSSQETQYF	TCRBV07-02	TCRBJ02-05	NA	02/0902:HD2_CM	1	-	-	-	-	-	-	-	-	-	-	-
9.5e-05	global-S%QET	CASSSQETQYF	TCRBV11-01	TCRBJ02-05	NA	02/0902:HD2_CM	1	-	-	-	-	-	-	-	-	-	-	-
9.5e-05	global-S%QET	CASSSQETQYF	TCRBV12-03	TCRBJ02-05	NA	02/0902:HD2_CM	1	-	-	-	-	-	-	-	-	-	-	-
9.5e-05	global-S%QET	CASSSQETQYF	TCRBV11-02	TCRBJ02-05	NA	02/0902:HD2_CM	1	-	-	-	-	-	-	-	-	-	-	-
9.5e-05	global-S%QET	CASSSQETQYF	TCRBV02-01	TCRBJ02-05	NA	02/0903:HD3_CM	1	-	-	-	-	-	-	-	-	-	-	-
9.5e-05	global-S%QET	CASSSQETQYF	TCRBV07-09	TCRBJ02-05	NA	02/0903:HD3_CM	1	-	-	-	-	-	-	-	-	-	-	-
9.5e-05	global-S%QET	CASSSQETQYF	TCRBV05-04	TCRBJ02-05	NA	02/0903:HD3_CM	1	-	-	-	-	-	-	-	-	-	-	-
9.5e-05	global-S%QET	CASSSQETQYF	TCRBV21-01	TCRBJ02-05	NA	02/0903:HD3_CM	1	-	-	-	-	-	-	-	-	-	-	-
9.5e-05	global-S%QET	CASSSQETQYF	TCRBV05-06	TCRBJ02-05	NA	02/0903:HD3_CM	1	-	-	-	-	-	-	-	-	-	-	-
9.5e-05	global-S%QET	CASSSQETQYF	TCRBV07-02	TCRBJ02-05	NA	02/0903:HD3_CM	1	-	-	-	-	-	-	-	-	-	-	-
9.5e-05	global-S%QET	CASSSQETQYF	TCRBV06-06	TCRBJ02-05	NA	02/0903:HD3_CM	1	-	-	-	-	-	-	-	-	-	-	-
9.5e-05	global-S%QET	CASSSQETQYF	TCRBV05-01	TCRBJ02-05	NA	02/0903:HD3_CM	1	-	-	-	-	-	-	-	-	-	-	-
9.5e-05	global-S%QET	CASSSQETQYF	TCRBV19-01	TCRBJ02-05	NA	02/0903:HD3_CM	1	-	-	-	-	-	-	-	-	-	-	-
9.5e-05	global-S%QET	CASSSQETQYF	TCRBV03-01	TCRBJ02-05	NA	02/0903:HD3_CM	1	-	-	-	-	-	-	-	-	-	-	-
9.5e-05	global-S%QET	CASSSQETQYF	TCRBV18-01	TCRBJ02-05	NA	02/0903:HD3_CM	1	-	-	-	-	-	-	-	-	-	-	-
9.5e-05	global-S%QET	CASSSQETQYF	TCRBV27-01	TCRBJ02-05	NA	02/0903:HD3_CM	1	-	-	-	-	-	-	-	-	-	-	-
9.5e-05	global-S%QET	CASSSQETQYF	TCRBV27-01	TCRBJ02-05	NA	02/0904:HD4_CM	1	-	-	-	-	-	-	-	-	-	-	-
9.5e-05	global-S%QET	CASSSQETQYF	TCRBV07-09	TCRBJ02-05	NA	02/0904:HD4_CM	1	-	-	-	-	-	-	-	-	-	-	-
9.5e-05	global-S%QET	CASSSQETQYF	TCRBV11-01	TCRBJ02-05	NA	02/0904:HD4_CM	1	-	-	-	-	-	-	-	-	-	-	-
9.5e-05	global-S%QET	CASSSQETQYF	TCRBV07-08	TCRBJ02-05	NA	02/0904:HD4_CM	1	-	-	-	-	-	-	-	-	-	-	-
9.5e-05	global-S%QET	CASSSQETQYF	TCRBV18-01	TCRBJ02-05	NA	02/0904:HD4_CM	1	-	-	-	-	-	-	-	-	-	-	-
9.5e-05	global-S%QET	CASSSQETQYF	TCRBV07-03	TCRBJ02-05	NA	02/0904:HD4_CM	1	-	-	-	-	-	-	-	-	-	-	-
9.5e-05	global-S%QET	CASSSQETQYF	TCRBV07-02	TCRBJ02-05	NA	02/0904:HD4_CM	1	-	-	-	-	-	-	-	-	-	-	-
9.5e-05	global-S%QET	CASSSQETQYF	TCRBV06-02	TCRBJ02-05	NA	02/0906:HD6_CM	1	-	-	-	-	-	-	-	-	-	-	-
9.5e-05	global-S%QET	CASSSQETQYF	TCRBV07-03	TCRBJ02-05	NA	02/0906:HD6_CM	1	-	-	-	-	-	-	-	-	-	-	-
9.5e-05	global-S%QET	CASSSQETQYF	TCRBV11-01	TCRBJ02-05	NA	02/0906:HD6_CM	1	-	-	-	-	-	-	-	-	-	-	-
9.5e-05	global-S%QET	CASSSQETQYF	TCRBV03-01	TCRBJ02-05	NA	02/0906:HD6_CM	1	-	-	-	-	-	-	-	-	-	-	-
9.5e-05	global-S%QET	CASSSQETQYF	TCRBV06-05	TCRBJ02-05	NA	02/0906:HD6_CM	1	-	-	-	-	-	-	-	-	-	-	-
9.5e-05	global-S%QET	CASSSQETQYF	TCRBV13-01	TCRBJ02-05	NA	02/0906:HD6_CM	1	-	-	-	-	-	-	-	-	-	-	-
9.5e-05	global-S%QET	CASSSQETQYF	TCRBV05-05	TCRBJ02-05	NA	02/0906:HD6_CM	1	-	-	-	-	-	-	-	-	-	-	-
9.5e-05	global-S%QET	CASSSQETQYF	TCRBV07-02	TCRBJ02-05	NA	02/0906:HD6_CM	1	-	-	-	-	-	-	-	-	-	-	-
9.5e-05	global-S%QET	CASSSQETQYF	TCRBV05-01	TCRBJ02-05	NA	02/0906:HD6_CM	1	-	-	-	-	-	-	-	-	-	-	-
9.5e-05	global-S%QET	CASSSQETQYF	TCRBV11-02	TCRBJ02-05	NA	02/0906:HD6_CM	1	-	-	-	-	-	-	-	-	-	-	-
9.5e-05	global-S%QET	CASSSQETQYF	TCRBV12-03	TCRBJ02-05	NA	02/0906:HD6_CM	1	-	-	-	-	-	-	-	-	-	-	-
9.5e-05	global-S%QET	CASSSQETQYF	TCRBV07-09	TCRBJ02-05	NA	02/0906:HD6_CM	1	-	-	-	-	-	-	-	-	-	-	-
9.5e-05	global-S%QET	CASSSQETQYF	TCRBV04-02	TCRBJ02-05	NA	02/0906:HD6_CM	1	-	-	-	-	-	-	-	-	-	-	-
9.5e-05	global-S%QET	CASSSQETQYF	TCRBV06-06	TCRBJ02-05	NA	02/0906:HD6_CM	1	-	-	-	-	-	-	-	-	-	-	-
9.5e-05	global-S%QET	CASSSQETQYF	TCRBV05-06	TCRBJ02-05	NA	02/0906:HD6_CM	1	-	-	-	-	-	-	-	-	-	-	-
9.5e-05	global-S%QET	CASSSQETQYF	TCRBV19-01	TCRBJ02-05	NA	02/0906:HD6_CM	1	-	-	-	-	-	-	-	-	-	-	-
9.5e-05	global-S%QET	CASSSQETQYF	TCRBV27-01	TCRBJ02-05	NA	02/0906:HD6_CM	1	-	-	-	-	-	-	-	-	-	-	-
9.5e-05	global-S%QET	CASSSQETQYF	TCRBV05-04	TCRBJ02-05	NA	02/0906:HD6_CM	1	-	-	-	-	-	-	-	-	-	-	-
9.5e-05	global-S%QET	CASSSQETQYF	TCRBV05-04	TCRBJ02-05	NA	02/0907:HD7_CM	1	-	-	-	-	-	-	-	-	-	-	-
9.5e-05	global-S%QET	CASSSQETQYF	TCRBV05-05	TCRBJ02-05	NA	02/0907:HD7_CM	1	-	-	-	-	-	-	-	-	-	-	-
9.5e-05	global-S%QET	CASSSQETQYF	TCRBV11-03	TCRBJ02-05	NA	02/0907:HD7_CM	1	-	-	-	-	-	-	-	-	-	-	-
9.5e-05	global-S%QET	CASSSQETQYF	TCRBV12-03	TCRBJ02-05	NA	02/0907:HD7_CM	1	-	-	-	-	-	-	-	-	-	-	-
9.5e-05	global-S%QET	CASSSQETQYF	TCRBV18-01	TCRBJ02-05	NA	02/0907:HD7_CM	1	-	-	-	-	-	-	-	-	-	-	-
9.5e-05	global-S%QET	CASSSQETQYF	TCRBV07-06	TCRBJ02-05	NA	02/0907:HD7_CM	1	-	-	-	-	-	-	-	-	-	-	-
9.5e-05	global-S%QET	CASSSQETQYF	TCRBV28-01	TCRBJ02-05	NA	02/0907:HD7_CM	1	-	-	-	-	-	-	-	-	-	-	-
9.5e-05	global-S%QET	CASSSQETQYF	TCRBV05-01	TCRBJ02-05	NA	02/0907:HD7_CM	1	-	-	-	-	-	-	-	-	-	-	-
9.5e-05	global-S%QET	CASSSQETQYF	TCRBV03-01	TCRBJ02-05	NA	02/0907:HD7_CM	1	-	-	-	-	-	-	-	-	-	-	-
9.5e-05	global-S%QET	CASSSQETQYF	TCRBV07-02	TCRBJ02-05	NA	02/0907:HD7_CM	1	-	-	-	-	-	-	-	-	-	-	-
9.5e-05	global-S%QET	CASSSQETQYF	TCRBV09-01	TCRBJ02-05	NA	02/0907:HD7_CM	1	-	-	-	-	-	-	-	-	-	-	-
9.5e-05	global-S%QET	CASSSQETQYF	TCRBV06-02	TCRBJ02-05	NA	02/0909:T1D1_CM	1	-	-	-	-	-	-	-	-	-	-	-
9.5e-05	global-S%QET	CASSSQETQYF	TCRBV03-01	TCRBJ02-05	NA	02/0909:T1D1_CM	1	-	-	-	-	-	-	-	-	-	-	-
9.5e-05	global-S%QET	CASSSQETQYF	TCRBV18-01	TCRBJ02-05	NA	02/0909:T1D1_CM	1	-	-	-	-	-	-	-	-	-	-	-
9.5e-05	global-S%QET	CASSSQETQYF	TCRBV09-01	TCRBJ02-05	NA	02/0909:T1D1_CM	1	-	-	-	-	-	-	-	-	-	-	-
9.5e-05	global-S%QET	CASSSQETQYF	TCRBV05-06	TCRBJ02-05	NA	02/0909:T1D1_CM	1	-	-	-	-	-	-	-	-	-	-	-
9.5e-05	global-S%QET	CASSSQETQYF	TCRBV07-09	TCRBJ02-05	NA	02/0909:T1D1_CM	1	-	-	-	-	-	-	-	-	-	-	-
9.5e-05	global-S%QET	CASSSQETQYF	TCRBV07-06	TCRBJ02-05	NA	02/0909:T1D1_CM	1	-	-	-	-	-	-	-	-	-	-	-
9.5e-05	global-S%QET	CASSSQETQYF	TCRBV05-01	TCRBJ02-05	NA	02/0909:T1D1_CM	1	-	-	-	-	-	-	-	-	-	-	-
9.5e-05	global-S%QET	CASSSQETQYF	TCRBV11-02	TCRBJ02-05	NA	02/0909:T1D1_CM	1	-	-	-	-	-	-	-	-	-	-	-
9.5e-05	global-S%QET	CASSSQETQYF	TCRBV12-03	TCRBJ02-05	NA	02/0909:T1D1_CM	1	-	-	-	-	-	-	-	-	-	-	-
9.5e-05	global-S%QET	CASSSQETQYF	TCRBV07-02	TCRBJ02-05	NA	02/0909:T1D1_CM	1	-	-	-	-	-	-	-	-	-	-	-
9.5e-05	global-S%QET	CASSSQETQYF	TCRBV14-01	TCRBJ02-05	NA	02/0910:T1D2_CM	1	-	-	-	-	-	-	-	-	-	-	-
9.5e-05	global-S%QET	CASSSQETQYF	TCRBV05-04	TCRBJ02-05	NA	02/0910:T1D2_CM	1	-	-	-	-	-	-	-	-	-	-	-
9.5e-05	global-S%QET	CASSSQETQYF	TCRBV03-01	TCRBJ02-05	NA	02/0910:T1D2_CM	1	-	-	-	-	-	-	-	-	-	-	-
9.5e-05	global-S%QET	CASSSQETQYF	TCRBV05-06	TCRBJ02-05	NA	02/0910:T1D2_CM	1	-	-	-	-	-	-	-	-	-	-	-
9.5e-05	global-S%QET	CASSSQETQYF	TCRBV07-09	TCRBJ02-05	NA	02/0910:T1D2_CM	1	-	-	-	-	-	-	-	-	-	-	-
9.5e-05	global-S%QET	CASSSQETQYF	TCRBV02-01	TCRBJ02-05	NA	02/0910:T1D2_CM	1	-	-	-	-	-	-	-	-	-	-	-
9.5e-05	global-S%QET	CASSSQETQYF	TCRBV12-03	TCRBJ02-05	NA	02/0910:T1D2_CM	1	-	-	-	-	-	-	-	-	-	-	-
9.5e-05	global-S%QET	CASSSQETQYF	TCRBV05-01	TCRBJ02-05	NA	02/0910:T1D2_CM	1	-	-	-	-	-	-	-	-	-	-	-
9.5e-05	global-S%QET	CASSSQETQYF	TCRBV07-02	TCRBJ02-05	NA	02/0910:T1D2_CM	1	-	-	-	-	-	-	-	-	-	-	-
9.5e-05	global-S%QET	CASSSQETQYF	TCRBV04-02	TCRBJ02-05	NA	02/0911:T1D3_CM	1	-	-	-	-	-	-	-	-	-	-	-
9.5e-05	global-S%QET	CASSSQETQYF	TCRBV07-06	TCRBJ02-05	NA	02/0911:T1D3_CM	1	-	-	-	-	-	-	-	-	-	-	-
9.5e-05	global-S%QET	CASSSQETQYF	TCRBV07-09	TCRBJ02-05	NA	02/0911:T1D3_CM	1	-	-	-	-	-	-	-	-	-	-	-
9.5e-05	global-S%QET	CASSSQETQYF	TCRBV28-01	TCRBJ02-05	NA	02/0911:T1D3_CM	1	-	-	-	-	-	-	-	-	-	-	-
9.5e-05	global-S%QET	CASSSQETQYF	TCRBV06-06	TCRBJ02-05	NA	02/0911:T1D3_CM	1	-	-	-	-	-	-	-	-	-	-	-
9.5e-05	global-S%QET	CASSSQETQYF	TCRBV18-01	TCRBJ02-05	NA	02/0911:T1D3_CM	1	-	-	-	-	-	-	-	-	-	-	-
9.5e-05	global-S%QET	CASSSQETQYF	TCRBV07-08	TCRBJ02-05	NA	02/0911:T1D3_CM	1	-	-	-	-	-	-	-	-	-	-	-
9.5e-05	global-S%QET	CASSSQETQYF	TCRBV14-01	TCRBJ02-05	NA	02/0911:T1D3_CM	1	-	-	-	-	-	-	-	-	-	-	-
9.5e-05	global-S%QET	CASSSQETQYF	TCRBV05-01	TCRBJ02-05	NA	02/0911:T1D3_CM	1	-	-	-	-	-	-	-	-	-	-	-
9.5e-05	global-S%QET	CASSSQETQYF	TCRBV05-04	TCRBJ02-05	NA	02/0911:T1D3_CM	1	-	-	-	-	-	-	-	-	-	-	-
9.5e-05	global-S%QET	CASSSQETQYF	TCRBV03-01	TCRBJ02-05	NA	02/0911:T1D3_CM	1	-	-	-	-	-	-	-	-	-	-	-
9.5e-05	global-S%QET	CASSSQETQYF	TCRBV07-02	TCRBJ02-05	NA	02/0911:T1D3_CM	1	-	-	-	-	-	-	-	-	-	-	-
9.5e-05	global-S%QET	CASSSQETQYF	TCRBV05-06	TCRBJ02-05	NA	02/0911:T1D3_CM	1	-	-	-	-	-	-	-	-	-	-	-
9.5e-05	global-S%QET	CASSSQETQYF	TCRBV14-01	TCRBJ02-05	NA	02/0913:T1D5_CM	1	-	-	-	-	-	-	-	-	-	-	-
9.5e-05	global-S%QET	CASSSQETQYF	TCRBV11-02	TCRBJ02-05	NA	02/0913:T1D5_CM	1	-	-	-	-	-	-	-	-	-	-	-
9.5e-05	global-S%QET	CASSSQETQYF	TCRBV07-02	TCRBJ02-05	NA	02/0913:T1D5_CM	1	-	-	-	-	-	-	-	-	-	-	-
9.5e-05	global-S%QET	CASSSQETQYF	TCRBV27-01	TCRBJ02-05	NA	02/0913:T1D5_CM	1	-	-	-	-	-	-	-	-	-	-	-
9.5e-05	global-S%QET	CASSSQETQYF	TCRBV05-06	TCRBJ02-05	NA	02/0913:T1D5_CM	1	-	-	-	-	-	-	-	-	-	-	-
9.5e-05	global-S%QET	CASSSQETQYF	TCRBV18-01	TCRBJ02-05	NA	02/0913:T1D5_CM	1	-	-	-	-	-	-	-	-	-	-	-
9.5e-05	global-S%QET	CASSSQETQYF	TCRBV05-01	TCRBJ02-05	NA	02/0913:T1D5_CM	1	-	-	-	-	-	-	-	-	-	-	-
9.5e-05	global-S%QET	CASSSQETQYF	TCRBV07-09	TCRBJ02-05	NA	02/0913:T1D5_CM	1	-	-	-	-	-	-	-	-	-	-	-
9.5e-05	global-S%QET	CASSSQETQYF	TCRBV12-03	TCRBJ02-05	NA	02/0913:T1D5_CM	1	-	-	-	-	-	-	-	-	-	-	-
9.5e-05	global-S%QET	CASSSQETQYF	TCRBV02-01	TCRBJ02-05	NA	02/0913:T1D5_CM	1	-	-	-	-	-	-	-	-	-	-	-
9.5e-05	global-S%QET	CASSSQETQYF	TCRBV18-01	TCRBJ02-05	NA	02/0915:T1D7_CM	1	-	-	-	-	-	-	-	-	-	-	-
9.5e-05	global-S%QET	CASSSQETQYF	TCRBV05-04	TCRBJ02-05	NA	02/0915:T1D7_CM	1	-	-	-	-	-	-	-	-	-	-	-
9.5e-05	global-S%QET	CASSSQETQYF	TCRBV02-01	TCRBJ02-05	NA	02/0915:T1D7_CM	1	-	-	-	-	-	-	-	-	-	-	-
9.5e-05	global-S%QET	CASSSQETQYF	TCRBV27-01	TCRBJ02-05	NA	02/0915:T1D7_CM	1	-	-	-	-	-	-	-	-	-	-	-
9.5e-05	global-S%QET	CASSSQETQYF	TCRBV12-03	TCRBJ02-05	NA	02/0915:T1D7_CM	1	-	-	-	-	-	-	-	-	-	-	-
9.5e-05	global-S%QET	CASSSQETQYF	TCRBV11-02	TCRBJ02-05	NA	02/0915:T1D7_CM	1	-	-	-	-	-	-	-	-	-	-	-
9.5e-05	global-S%QET	CASSSQETQYF	TCRBV09-01	TCRBJ02-05	NA	02/0915:T1D7_CM	1	-	-	-	-	-	-	-	-	-	-	-
9.5e-05	global-S%QET	CASSSQETQYF	TCRBV05-01	TCRBJ02-05	NA	02/0915:T1D7_CM	1	-	-	-	-	-	-	-	-	-	-	-
9.5e-05	global-S%QET	CASSSQETQYF	TCRBV07-09	TCRBJ02-05	NA	02/0915:T1D7_CM	1	-	-	-	-	-	-	-	-	-	-	-
9.5e-05	global-S%QET	CASSSQETQYF	TCRBV07-02	TCRBJ02-05	NA	02/0915:T1D7_CM	1	-	-	-	-	-	-	-	-	-	-	-
9.5e-05	global-S%QET	CASSVQETQYF	TCRBV06-06	TCRBJ02-05	NA	02/0905:HD5_CM	1	-	-	-	-	-	-	-	-	-	-	-
9.5e-05	global-S%QET	CASSVQETQYF	TCRBV06-01	TCRBJ02-05	NA	02/0905:HD5_CM	1	-	-	-	-	-	-	-	-	-	-	-
9.5e-05	global-S%QET	CASSVQETQYF	TCRBV06-05	TCRBJ02-05	NA	02/0905:HD5_CM	1	-	-	-	-	-	-	-	-	-	-	-
9.5e-05	global-S%QET	CASSVQETQYF	TCRBV06-02	TCRBJ02-05	NA	02/0905:HD5_CM	1	-	-	-	-	-	-	-	-	-	-	-
9.5e-05	global-S%QET	CASSVQETQYF	TCRBV12-03	TCRBJ02-05	NA	02/0914:T1D6_CM	1	-	-	-	-	-	-	-	-	-	-	-
9.5e-05	global-S%QET	CASSVQETQYF	TCRBV07-09	TCRBJ02-05	NA	02/0914:T1D6_CM	1	-	-	-	-	-	-	-	-	-	-	-
9.5e-05	global-S%QET	CASSVQETQYF	TCRBV07-06	TCRBJ02-05	NA	02/0914:T1D6_CM	1	-	-	-	-	-	-	-	-	-	-	-
9.5e-05	global-S%QET	CASSVQETQYF	TCRBV05-04	TCRBJ02-05	NA	02/0914:T1D6_CM	1	-	-	-	-	-	-	-	-	-	-	-
9.5e-05	global-S%QET	CASSVQETQYF	TCRBV05-01	TCRBJ02-05	NA	02/0914:T1D6_CM	1	-	-	-	-	-	-	-	-	-	-	-
9.5e-05	global-S%QET	CASSVQETQYF	TCRBV02-01	TCRBJ02-05	NA	02/0914:T1D6_CM	1	-	-	-	-	-	-	-	-	-	-	-
9.5e-05	global-S%QET	CASSVQETQYF	TCRBV05-06	TCRBJ02-05	NA	02/0914:T1D6_CM	1	-	-	-	-	-	-	-	-	-	-	-
9.5e-05	global-S%QET	CAISAQETQYF	TCRBV10-02	TCRBJ02-05	NA	02/0909:T1D1_CM	1	-	-	-	-	-	-	-	-	-	-	-
9.5e-05	global-S%QET	CAISAQETQYF	TCRBV02-01	TCRBJ02-05	NA	02/0909:T1D1_CM	1	-	-	-	-	-	-	-	-	-	-	-
9.5e-05	global-S%QET	CAISAQETQYF	TCRBV12-03	TCRBJ02-05	NA	02/0909:T1D1_CM	1	-	-	-	-	-	-	-	-	-	-	-
9.5e-05	global-S%QET	CAISAQETQYF	TCRBV06-04	TCRBJ02-05	NA	02/0909:T1D1_CM	1	-	-	-	-	-	-	-	-	-	-	-
9.5e-05	global-S%QET	CAISAQETQYF	TCRBV06-05	TCRBJ02-05	NA	02/0909:T1D1_CM	1	-	-	-	-	-	-	-	-	-	-	-
9.5e-05	global-S%QET	CAISAQETQYF	TCRBV06-01	TCRBJ02-05	NA	02/0909:T1D1_CM	1	-	-	-	-	-	-	-	-	-	-	-
9.5e-05	global-S%QET	CAISAQETQYF	TCRBV06-06	TCRBJ02-05	NA	02/0909:T1D1_CM	1	-	-	-	-	-	-	-	-	-	-	-
9.5e-05	global-S%QET	CAISAQETQYF	TCRBV10-03	TCRBJ02-05	NA	02/0909:T1D1_CM	1	-	-	-	-	-	-	-	-	-	-	-
9.5e-05	global-S%QET	CASSNQETQYF	TCRBV18-01	TCRBJ02-05	NA	02/0903:HD3_CM	1	-	-	-	-	-	-	-	-	-	-	-
9.5e-05	global-S%QET	CASSNQETQYF	TCRBV06-02	TCRBJ02-05	NA	02/0903:HD3_CM	1	-	-	-	-	-	-	-	-	-	-	-
9.5e-05	global-S%QET	CASSNQETQYF	TCRBV06-01	TCRBJ02-05	NA	02/0903:HD3_CM	1	-	-	-	-	-	-	-	-	-	-	-
9.5e-05	global-S%QET	CASSNQETQYF	TCRBV06-05	TCRBJ02-05	NA	02/0903:HD3_CM	1	-	-	-	-	-	-	-	-	-	-	-
9.5e-05	global-S%QET	CASSNQETQYF	TCRBV16-01	TCRBJ02-05	NA	02/0903:HD3_CM	1	-	-	-	-	-	-	-	-	-	-	-
9.5e-05	global-S%QET	CASSNQETQYF	TCRBV03-01	TCRBJ02-05	NA	02/0903:HD3_CM	1	-	-	-	-	-	-	-	-	-	-	-
9.5e-05	global-S%QET	CASSNQETQYF	TCRBV06-06	TCRBJ02-05	NA	02/0903:HD3_CM	1	-	-	-	-	-	-	-	-	-	-	-
9.5e-05	global-S%QET	CASSNQETQYF	TCRBV19-01	TCRBJ02-05	NA	02/0907:HD7_CM	1	-	-	-	-	-	-	-	-	-	-	-
9.5e-05	global-S%QET	CASSNQETQYF	TCRBV11-02	TCRBJ02-05	NA	02/0907:HD7_CM	1	-	-	-	-	-	-	-	-	-	-	-
9.5e-05	global-S%QET	CASSNQETQYF	TCRBV28-01	TCRBJ02-05	NA	02/0907:HD7_CM	1	-	-	-	-	-	-	-	-	-	-	-
9.5e-05	global-S%QET	CASSNQETQYF	TCRBV06-05	TCRBJ02-05	NA	02/0907:HD7_CM	1	-	-	-	-	-	-	-	-	-	-	-
9.5e-05	global-S%QET	CASSNQETQYF	TCRBV07-02	TCRBJ02-05	NA	02/0907:HD7_CM	1	-	-	-	-	-	-	-	-	-	-	-
9.5e-05	global-S%QET	CASSNQETQYF	TCRBV03-01	TCRBJ02-05	NA	02/0907:HD7_CM	1	-	-	-	-	-	-	-	-	-	-	-
9.5e-05	global-S%QET	CASSNQETQYF	TCRBV18-01	TCRBJ02-05	NA	02/0907:HD7_CM	1	-	-	-	-	-	-	-	-	-	-	-
9.5e-05	global-S%QET	CASSNQETQYF	TCRBV07-06	TCRBJ02-05	NA	02/0907:HD7_CM	1	-	-	-	-	-	-	-	-	-	-	-
9.5e-05	global-S%QET	CASSNQETQYF	TCRBV07-09	TCRBJ02-05	NA	02/0907:HD7_CM	1	-	-	-	-	-	-	-	-	-	-	-
9.5e-05	global-S%QET	CASSNQETQYF	TCRBV05-01	TCRBJ02-05	NA	02/0907:HD7_CM	1	-	-	-	-	-	-	-	-	-	-	-
9.5e-05	global-S%QET	CASSNQETQYF	TCRBV06-01	TCRBJ02-05	NA	02/0912:T1D4_CM	1	-	-	-	-	-	-	-	-	-	-	-
9.5e-05	global-S%QET	CASSNQETQYF	TCRBV18-01	TCRBJ02-05	NA	02/0912:T1D4_CM	1	-	-	-	-	-	-	-	-	-	-	-
9.5e-05	global-S%QET	CASSNQETQYF	TCRBV06-05	TCRBJ02-05	NA	02/0912:T1D4_CM	1	-	-	-	-	-	-	-	-	-	-	-
9.5e-05	global-S%QET	CASSNQETQYF	TCRBV05-08	TCRBJ02-05	NA	02/0912:T1D4_CM	1	-	-	-	-	-	-	-	-	-	-	-
9.5e-05	global-S%QET	CASSNQETQYF	TCRBV02-01	TCRBJ02-05	NA	02/0912:T1D4_CM	1	-	-	-	-	-	-	-	-	-	-	-
9.5e-05	global-S%QET	CASSNQETQYF	TCRBV03-01	TCRBJ02-05	NA	02/0912:T1D4_CM	1	-	-	-	-	-	-	-	-	-	-	-
9.5e-05	global-S%QET	CASSNQETQYF	TCRBV05-01	TCRBJ02-05	NA	02/0912:T1D4_CM	1	-	-	-	-	-	-	-	-	-	-	-
9.5e-05	global-S%QET	CASSNQETQYF	TCRBV12-03	TCRBJ02-05	NA	02/0912:T1D4_CM	1	-	-	-	-	-	-	-	-	-	-	-
9.5e-05	global-S%QET	CASSNQETQYF	TCRBV07-09	TCRBJ02-05	NA	02/0915:T1D7_CM	1	-	-	-	-	-	-	-	-	-	-	-
9.5e-05	global-S%QET	CASSNQETQYF	TCRBV13-01	TCRBJ02-05	NA	02/0915:T1D7_CM	1	-	-	-	-	-	-	-	-	-	-	-
9.5e-05	global-S%QET	CASSNQETQYF	TCRBV14-01	TCRBJ02-05	NA	02/0915:T1D7_CM	1	-	-	-	-	-	-	-	-	-	-	-
9.5e-05	global-S%QET	CASSNQETQYF	TCRBV09-01	TCRBJ02-05	NA	02/0915:T1D7_CM	1	-	-	-	-	-	-	-	-	-	-	-
9.5e-05	global-S%QET	CASSNQETQYF	TCRBV06-05	TCRBJ02-05	NA	02/0915:T1D7_CM	1	-	-	-	-	-	-	-	-	-	-	-
9.5e-05	global-S%QET	CASSNQETQYF	TCRBV12-03	TCRBJ02-05	NA	02/0915:T1D7_CM	1	-	-	-	-	-	-	-	-	-	-	-
9.5e-05	global-S%QET	CASSNQETQYF	TCRBV18-01	TCRBJ02-05	NA	02/0915:T1D7_CM	1	-	-	-	-	-	-	-	-	-	-	-
9.5e-05	global-S%QET	CASSNQETQYF	TCRBV02-01	TCRBJ02-05	NA	02/0915:T1D7_CM	1	-	-	-	-	-	-	-	-	-	-	-
9.5e-05	global-S%QET	CASSEQETQYF	TCRBV05-04	TCRBJ02-05	NA	02/0907:HD7_CM	1	-	-	-	-	-	-	-	-	-	-	-
9.5e-05	global-S%QET	CASSEQETQYF	TCRBV02-01	TCRBJ02-05	NA	02/0907:HD7_CM	1	-	-	-	-	-	-	-	-	-	-	-
9.5e-05	global-S%QET	CASSEQETQYF	TCRBV07-02	TCRBJ02-05	NA	02/0907:HD7_CM	1	-	-	-	-	-	-	-	-	-	-	-
9.5e-05	global-S%QET	CASSEQETQYF	TCRBV05-01	TCRBJ02-05	NA	02/0907:HD7_CM	1	-	-	-	-	-	-	-	-	-	-	-
9.5e-05	global-S%QET	CASSRQETQYF	TCRBV06-05	TCRBJ02-05	NA	02/0904:HD4_CM	1	-	-	-	-	-	-	-	-	-	-	-
9.5e-05	global-S%QET	CASSRQETQYF	TCRBV03-01	TCRBJ02-05	NA	02/0904:HD4_CM	1	-	-	-	-	-	-	-	-	-	-	-
9.5e-05	global-S%QET	CASSRQETQYF	TCRBV05-01	TCRBJ02-05	NA	02/0904:HD4_CM	1	-	-	-	-	-	-	-	-	-	-	-
9.5e-05	global-S%QET	CASSRQETQYF	TCRBV06-06	TCRBJ02-05	NA	02/0904:HD4_CM	1	-	-	-	-	-	-	-	-	-	-	-
9.5e-05	global-S%QET	CASSRQETQYF	TCRBV16-01	TCRBJ02-05	NA	02/0904:HD4_CM	1	-	-	-	-	-	-	-	-	-	-	-
9.5e-05	global-S%QET	CASSRQETQYF	TCRBV14-01	TCRBJ02-05	NA	02/0904:HD4_CM	1	-	-	-	-	-	-	-	-	-	-	-
9.5e-05	global-S%QET	CASSRQETQYF	TCRBV05-06	TCRBJ02-05	NA	02/0904:HD4_CM	1	-	-	-	-	-	-	-	-	-	-	-
9.5e-05	global-S%QET	CASSRQETQYF	TCRBV07-09	TCRBJ02-05	NA	02/0904:HD4_CM	1	-	-	-	-	-	-	-	-	-	-	-
9.5e-05	global-S%QET	CASSRQETQYF	TCRBV28-01	TCRBJ02-05	NA	02/0904:HD4_CM	1	-	-	-	-	-	-	-	-	-	-	-
9.5e-05	global-S%QET	CASSRQETQYF	TCRBV11-03	TCRBJ02-05	NA	02/0909:T1D1_CM	1	-	-	-	-	-	-	-	-	-	-	-
9.5e-05	global-S%QET	CASSRQETQYF	TCRBV06-05	TCRBJ02-05	NA	02/0909:T1D1_CM	1	-	-	-	-	-	-	-	-	-	-	-
9.5e-05	global-S%QET	CASSRQETQYF	TCRBV09-01	TCRBJ02-05	NA	02/0909:T1D1_CM	1	-	-	-	-	-	-	-	-	-	-	-
9.5e-05	global-S%QET	CASSRQETQYF	TCRBV06-02	TCRBJ02-05	NA	02/0909:T1D1_CM	1	-	-	-	-	-	-	-	-	-	-	-
9.5e-05	global-S%QET	CASSRQETQYF	TCRBV07-02	TCRBJ02-05	NA	02/0909:T1D1_CM	1	-	-	-	-	-	-	-	-	-	-	-
9.5e-05	global-S%QET	CASSRQETQYF	TCRBV05-04	TCRBJ02-05	NA	02/0909:T1D1_CM	1	-	-	-	-	-	-	-	-	-	-	-
9.5e-05	global-S%QET	CASSRQETQYF	TCRBV28-01	TCRBJ02-05	NA	02/0909:T1D1_CM	1	-	-	-	-	-	-	-	-	-	-	-
9.5e-05	global-S%QET	CASSRQETQYF	TCRBV06-01	TCRBJ02-05	NA	02/0909:T1D1_CM	1	-	-	-	-	-	-	-	-	-	-	-
9.5e-05	global-S%QET	CASSRQETQYF	TCRBV11-02	TCRBJ02-05	NA	02/0909:T1D1_CM	1	-	-	-	-	-	-	-	-	-	-	-
9.5e-05	global-S%QET	CASSRQETQYF	TCRBV03-01	TCRBJ02-05	NA	02/0909:T1D1_CM	1	-	-	-	-	-	-	-	-	-	-	-
9.5e-05	global-S%QET	CASSRQETQYF	TCRBV07-09	TCRBJ02-05	NA	02/0909:T1D1_CM	1	-	-	-	-	-	-	-	-	-	-	-
9.5e-05	global-S%QET	CASSRQETQYF	TCRBV12-03	TCRBJ02-05	NA	02/0909:T1D1_CM	1	-	-	-	-	-	-	-	-	-	-	-
9.5e-05	global-S%QET	CASSRQETQYF	TCRBV05-06	TCRBJ02-05	NA	02/0909:T1D1_CM	1	-	-	-	-	-	-	-	-	-	-	-
9.5e-05	global-S%QET	CASSRQETQYF	TCRBV05-01	TCRBJ02-05	NA	02/0909:T1D1_CM	1	-	-	-	-	-	-	-	-	-	-	-
9.5e-05	global-S%QET	CASSRQETQYF	TCRBV02-01	TCRBJ02-05	NA	02/0909:T1D1_CM	1	-	-	-	-	-	-	-	-	-	-	-
9.5e-05	global-S%QET	CASSRQETQYF	TCRBV13-01	TCRBJ02-05	NA	02/0914:T1D6_CM	1	-	-	-	-	-	-	-	-	-	-	-
9.5e-05	global-S%QET	CASSRQETQYF	TCRBV07-02	TCRBJ02-05	NA	02/0914:T1D6_CM	1	-	-	-	-	-	-	-	-	-	-	-
9.5e-05	global-S%QET	CASSRQETQYF	TCRBV28-01	TCRBJ02-05	NA	02/0914:T1D6_CM	1	-	-	-	-	-	-	-	-	-	-	-
9.5e-05	global-S%QET	CASSRQETQYF	TCRBV03-01	TCRBJ02-05	NA	02/0914:T1D6_CM	1	-	-	-	-	-	-	-	-	-	-	-
9.5e-05	global-S%QET	CASSRQETQYF	TCRBV12-03	TCRBJ02-05	NA	02/0914:T1D6_CM	1	-	-	-	-	-	-	-	-	-	-	-
9.5e-05	global-S%QET	CASSRQETQYF	TCRBV11-01	TCRBJ02-05	NA	02/0915:T1D7_CM	1	-	-	-	-	-	-	-	-	-	-	-
9.5e-05	global-S%QET	CASSRQETQYF	TCRBV06-02	TCRBJ02-05	NA	02/0915:T1D7_CM	1	-	-	-	-	-	-	-	-	-	-	-
9.5e-05	global-S%QET	CASSRQETQYF	TCRBV12-03	TCRBJ02-05	NA	02/0915:T1D7_CM	1	-	-	-	-	-	-	-	-	-	-	-
9.5e-05	global-S%QET	CASSRQETQYF	TCRBV05-04	TCRBJ02-05	NA	02/0915:T1D7_CM	1	-	-	-	-	-	-	-	-	-	-	-
9.5e-05	global-S%QET	CASSRQETQYF	TCRBV07-09	TCRBJ02-05	NA	02/0915:T1D7_CM	1	-	-	-	-	-	-	-	-	-	-	-
9.5e-05	global-S%QET	CASSRQETQYF	TCRBV06-06	TCRBJ02-05	NA	02/0915:T1D7_CM	1	-	-	-	-	-	-	-	-	-	-	-
9.5e-05	global-S%QET	CASSRQETQYF	TCRBV07-06	TCRBJ02-05	NA	02/0915:T1D7_CM	1	-	-	-	-	-	-	-	-	-	-	-
9.5e-05	global-S%QET	CASSRQETQYF	TCRBV07-02	TCRBJ02-05	NA	02/0915:T1D7_CM	1	-	-	-	-	-	-	-	-	-	-	-
9.5e-05	global-S%QET	CASSRQETQYF	TCRBV18-01	TCRBJ02-05	NA	02/0915:T1D7_CM	1	-	-	-	-	-	-	-	-	-	-	-
9.5e-05	global-S%QET	CASSRQETQYF	TCRBV05-06	TCRBJ02-05	NA	02/0915:T1D7_CM	1	-	-	-	-	-	-	-	-	-	-	-
9.5e-05	global-S%QET	CASSRQETQYF	TCRBV06-05	TCRBJ02-05	NA	02/0915:T1D7_CM	1	-	-	-	-	-	-	-	-	-	-	-
9.5e-05	global-S%QET	CASSRQETQYF	TCRBV14-01	TCRBJ02-05	NA	02/0915:T1D7_CM	1	-	-	-	-	-	-	-	-	-	-	-
9.5e-05	global-S%QET	CASSQQETQYF	TCRBV09-01	TCRBJ02-05	NA	02/0904:HD4_CM	1	-	-	-	-	-	-	-	-	-	-	-
9.5e-05	global-S%QET	CASSQQETQYF	TCRBV06-02	TCRBJ02-05	NA	02/0904:HD4_CM	1	-	-	-	-	-	-	-	-	-	-	-
9.5e-05	global-S%QET	CASSQQETQYF	TCRBV03-01	TCRBJ02-05	NA	02/0904:HD4_CM	1	-	-	-	-	-	-	-	-	-	-	-
9.5e-05	global-S%QET	CASSQQETQYF	TCRBV05-01	TCRBJ02-05	NA	02/0904:HD4_CM	1	-	-	-	-	-	-	-	-	-	-	-
9.5e-05	global-S%QET	CASSQQETQYF	TCRBV12-03	TCRBJ02-05	NA	02/0904:HD4_CM	1	-	-	-	-	-	-	-	-	-	-	-
9.5e-05	global-S%QET	CASSQQETQYF	TCRBV11-03	TCRBJ02-05	NA	02/0908:HD8_CM	1	-	-	-	-	-	-	-	-	-	-	-
9.5e-05	global-S%QET	CASSQQETQYF	TCRBV02-01	TCRBJ02-05	NA	02/0908:HD8_CM	1	-	-	-	-	-	-	-	-	-	-	-
9.5e-05	global-S%QET	CASSQQETQYF	TCRBV06-02	TCRBJ02-05	NA	02/0908:HD8_CM	1	-	-	-	-	-	-	-	-	-	-	-
9.5e-05	global-S%QET	CASSQQETQYF	TCRBV16-01	TCRBJ02-05	NA	02/0908:HD8_CM	1	-	-	-	-	-	-	-	-	-	-	-
9.5e-05	global-S%QET	CASSQQETQYF	TCRBV14-01	TCRBJ02-05	NA	02/0908:HD8_CM	1	-	-	-	-	-	-	-	-	-	-	-
9.5e-05	global-S%QET	CASSQQETQYF	TCRBV03-01	TCRBJ02-05	NA	02/0908:HD8_CM	1	-	-	-	-	-	-	-	-	-	-	-
9.5e-05	global-S%QET	CASSQQETQYF	TCRBV09-01	TCRBJ02-05	NA	02/0911:T1D3_CM	1	-	-	-	-	-	-	-	-	-	-	-
9.5e-05	global-S%QET	CASSQQETQYF	TCRBV05-01	TCRBJ02-05	NA	02/0911:T1D3_CM	1	-	-	-	-	-	-	-	-	-	-	-
9.5e-05	global-S%QET	CASSQQETQYF	TCRBV18-01	TCRBJ02-05	NA	02/0911:T1D3_CM	1	-	-	-	-	-	-	-	-	-	-	-
9.5e-05	global-S%QET	CASSQQETQYF	TCRBV14-01	TCRBJ02-05	NA	02/0911:T1D3_CM	1	-	-	-	-	-	-	-	-	-	-	-
9.5e-05	global-S%QET	CASSQQETQYF	TCRBV03-01	TCRBJ02-05	NA	02/0911:T1D3_CM	1	-	-	-	-	-	-	-	-	-	-	-
7.7e-05	global-SL%YE	CSASLSYEQYF	TCRBV20-01	TCRBJ02-07	NA	02/0905:HD5_CM	1	-	-	-	-	-	-	-	-	-	-	-
7.7e-05	global-SL%YE	CASSLVYEQYF	TCRBV11-02	TCRBJ02-07	NA	02/0908:HD8_CM	1	-	-	-	-	-	-	-	-	-	-	-
7.7e-05	global-SL%YE	CASSLVYEQYF	TCRBV07-08	TCRBJ02-07	NA	02/0908:HD8_CM	1	-	-	-	-	-	-	-	-	-	-	-
7.7e-05	global-SL%YE	CASSLVYEQYF	TCRBV07-09	TCRBJ02-05	NA	02/0908:HD8_CM	1	-	-	-	-	-	-	-	-	-	-	-
7.7e-05	global-SL%YE	CASSLVYEQYF	TCRBV28-01	TCRBJ02-07	NA	02/0908:HD8_CM	1	-	-	-	-	-	-	-	-	-	-	-
7.7e-05	global-SL%YE	CASSLVYEQYF	TCRBV07-09	TCRBJ02-07	NA	02/0908:HD8_CM	1	-	-	-	-	-	-	-	-	-	-	-
7.7e-05	global-SL%YE	CASSLVYEQYF	TCRBV07-02	TCRBJ02-07	NA	02/0908:HD8_CM	1	-	-	-	-	-	-	-	-	-	-	-
7.7e-05	global-SL%YE	CASSLVYEQYF	TCRBV12-03	TCRBJ02-07	NA	02/0908:HD8_CM	1	-	-	-	-	-	-	-	-	-	-	-
7.7e-05	global-SL%YE	CASSLRYEQYF	TCRBV07-08	TCRBJ02-07	NA	02/0901:HD1_CM	1	-	-	-	-	-	-	-	-	-	-	-
7.7e-05	global-SL%YE	CASSLRYEQYF	TCRBV06-02	TCRBJ02-07	NA	02/0901:HD1_CM	1	-	-	-	-	-	-	-	-	-	-	-
7.7e-05	global-SL%YE	CASSLRYEQYF	TCRBV05-04	TCRBJ02-07	NA	02/0901:HD1_CM	1	-	-	-	-	-	-	-	-	-	-	-
7.7e-05	global-SL%YE	CASSLRYEQYF	TCRBV04-02	TCRBJ02-07	NA	02/0901:HD1_CM	1	-	-	-	-	-	-	-	-	-	-	-
7.7e-05	global-SL%YE	CASSLRYEQYF	TCRBV11-02	TCRBJ02-07	NA	02/0901:HD1_CM	1	-	-	-	-	-	-	-	-	-	-	-
7.7e-05	global-SL%YE	CASSLRYEQYF	TCRBV07-02	TCRBJ02-05	NA	02/0901:HD1_CM	1	-	-	-	-	-	-	-	-	-	-	-
7.7e-05	global-SL%YE	CASSLRYEQYF	TCRBV07-09	TCRBJ02-07	NA	02/0901:HD1_CM	1	-	-	-	-	-	-	-	-	-	-	-
7.7e-05	global-SL%YE	CASSLRYEQYF	TCRBV05-06	TCRBJ02-07	NA	02/0901:HD1_CM	1	-	-	-	-	-	-	-	-	-	-	-
7.7e-05	global-SL%YE	CASSLRYEQYF	TCRBV12-03	TCRBJ02-07	NA	02/0901:HD1_CM	1	-	-	-	-	-	-	-	-	-	-	-
7.7e-05	global-SL%YE	CASSLRYEQYF	TCRBV28-01	TCRBJ02-07	NA	02/0901:HD1_CM	1	-	-	-	-	-	-	-	-	-	-	-
7.7e-05	global-SL%YE	CASSLRYEQYF	TCRBV07-02	TCRBJ02-07	NA	02/0901:HD1_CM	1	-	-	-	-	-	-	-	-	-	-	-
7.7e-05	global-SL%YE	CASSLRYEQYF	TCRBV05-06	TCRBJ02-07	NA	02/0902:HD2_CM	1	-	-	-	-	-	-	-	-	-	-	-
7.7e-05	global-SL%YE	CASSLRYEQYF	TCRBV28-01	TCRBJ02-07	NA	02/0902:HD2_CM	1	-	-	-	-	-	-	-	-	-	-	-
7.7e-05	global-SL%YE	CASSLRYEQYF	TCRBV05-04	TCRBJ02-07	NA	02/0902:HD2_CM	1	-	-	-	-	-	-	-	-	-	-	-
7.7e-05	global-SL%YE	CASSLRYEQYF	TCRBV12-03	TCRBJ02-07	NA	02/0902:HD2_CM	1	-	-	-	-	-	-	-	-	-	-	-
7.7e-05	global-SL%YE	CASSLRYEQYF	TCRBV07-03	TCRBJ02-07	NA	02/0902:HD2_CM	1	-	-	-	-	-	-	-	-	-	-	-
7.7e-05	global-SL%YE	CASSLRYEQYF	TCRBV05-05	TCRBJ02-07	NA	02/0902:HD2_CM	1	-	-	-	-	-	-	-	-	-	-	-
7.7e-05	global-SL%YE	CASSLRYEQYF	TCRBV11-03	TCRBJ02-07	NA	02/0902:HD2_CM	1	-	-	-	-	-	-	-	-	-	-	-
7.7e-05	global-SL%YE	CASSLRYEQYF	TCRBV07-08	TCRBJ02-07	NA	02/0902:HD2_CM	1	-	-	-	-	-	-	-	-	-	-	-
7.7e-05	global-SL%YE	CASSLRYEQYF	TCRBV11-02	TCRBJ02-07	NA	02/0902:HD2_CM	1	-	-	-	-	-	-	-	-	-	-	-
7.7e-05	global-SL%YE	CASSLRYEQYF	TCRBV07-09	TCRBJ02-07	NA	02/0902:HD2_CM	1	-	-	-	-	-	-	-	-	-	-	-
7.7e-05	global-SL%YE	CASSLRYEQYF	TCRBV07-02	TCRBJ02-07	NA	02/0902:HD2_CM	1	-	-	-	-	-	-	-	-	-	-	-
7.7e-05	global-SL%YE	CASSLRYEQYF	TCRBV11-02	TCRBJ02-07	NA	02/0904:HD4_CM	1	-	-	-	-	-	-	-	-	-	-	-
7.7e-05	global-SL%YE	CASSLRYEQYF	TCRBV07-02	TCRBJ02-05	NA	02/0904:HD4_CM	1	-	-	-	-	-	-	-	-	-	-	-
7.7e-05	global-SL%YE	CASSLRYEQYF	TCRBV13-01	TCRBJ02-05	NA	02/0904:HD4_CM	1	-	-	-	-	-	-	-	-	-	-	-
7.7e-05	global-SL%YE	CASSLRYEQYF	TCRBV07-08	TCRBJ02-07	NA	02/0904:HD4_CM	1	-	-	-	-	-	-	-	-	-	-	-
7.7e-05	global-SL%YE	CASSLRYEQYF	TCRBV06-02	TCRBJ02-07	NA	02/0904:HD4_CM	1	-	-	-	-	-	-	-	-	-	-	-
7.7e-05	global-SL%YE	CASSLRYEQYF	TCRBV13-01	TCRBJ02-07	NA	02/0904:HD4_CM	1	-	-	-	-	-	-	-	-	-	-	-
7.7e-05	global-SL%YE	CASSLRYEQYF	TCRBV05-06	TCRBJ02-07	NA	02/0904:HD4_CM	1	-	-	-	-	-	-	-	-	-	-	-
7.7e-05	global-SL%YE	CASSLRYEQYF	TCRBV28-01	TCRBJ02-07	NA	02/0904:HD4_CM	1	-	-	-	-	-	-	-	-	-	-	-
7.7e-05	global-SL%YE	CASSLRYEQYF	TCRBV07-02	TCRBJ02-07	NA	02/0904:HD4_CM	1	-	-	-	-	-	-	-	-	-	-	-
7.7e-05	global-SL%YE	CASSLRYEQYF	TCRBV11-02	TCRBJ02-07	NA	02/0908:HD8_CM	1	-	-	-	-	-	-	-	-	-	-	-
7.7e-05	global-SL%YE	CASSLRYEQYF	TCRBV06-05	TCRBJ02-07	NA	02/0908:HD8_CM	1	-	-	-	-	-	-	-	-	-	-	-
7.7e-05	global-SL%YE	CASSLRYEQYF	TCRBV07-08	TCRBJ02-07	NA	02/0908:HD8_CM	1	-	-	-	-	-	-	-	-	-	-	-
7.7e-05	global-SL%YE	CASSLRYEQYF	TCRBV12-03	TCRBJ02-07	NA	02/0908:HD8_CM	1	-	-	-	-	-	-	-	-	-	-	-
7.7e-05	global-SL%YE	CASSLRYEQYF	TCRBV07-09	TCRBJ02-07	NA	02/0908:HD8_CM	1	-	-	-	-	-	-	-	-	-	-	-
7.7e-05	global-SL%YE	CASSLRYEQYF	TCRBV06-06	TCRBJ02-07	NA	02/0908:HD8_CM	1	-	-	-	-	-	-	-	-	-	-	-
7.7e-05	global-SL%YE	CASSLRYEQYF	TCRBV07-02	TCRBJ02-07	NA	02/0908:HD8_CM	1	-	-	-	-	-	-	-	-	-	-	-
7.7e-05	global-SL%YE	CASSLRYEQYF	TCRBV05-04	TCRBJ02-07	NA	02/0910:T1D2_CM	1	-	-	-	-	-	-	-	-	-	-	-
7.7e-05	global-SL%YE	CASSLRYEQYF	TCRBV11-03	TCRBJ02-07	NA	02/0910:T1D2_CM	1	-	-	-	-	-	-	-	-	-	-	-
7.7e-05	global-SL%YE	CASSLRYEQYF	TCRBV07-08	TCRBJ02-05	NA	02/0910:T1D2_CM	1	-	-	-	-	-	-	-	-	-	-	-
7.7e-05	global-SL%YE	CASSLRYEQYF	TCRBV07-03	TCRBJ02-07	NA	02/0910:T1D2_CM	1	-	-	-	-	-	-	-	-	-	-	-
7.7e-05	global-SL%YE	CASSLRYEQYF	TCRBV07-08	TCRBJ02-07	NA	02/0910:T1D2_CM	1	-	-	-	-	-	-	-	-	-	-	-
7.7e-05	global-SL%YE	CASSLRYEQYF	TCRBV11-02	TCRBJ02-07	NA	02/0910:T1D2_CM	1	-	-	-	-	-	-	-	-	-	-	-
7.7e-05	global-SL%YE	CASSLRYEQYF	TCRBV07-09	TCRBJ02-07	NA	02/0910:T1D2_CM	1	-	-	-	-	-	-	-	-	-	-	-
7.7e-05	global-SL%YE	CASSLRYEQYF	TCRBV28-01	TCRBJ02-07	NA	02/0910:T1D2_CM	1	-	-	-	-	-	-	-	-	-	-	-
7.7e-05	global-SL%YE	CASSLRYEQYF	TCRBV07-02	TCRBJ02-07	NA	02/0910:T1D2_CM	1	-	-	-	-	-	-	-	-	-	-	-
7.7e-05	global-SL%YE	CASSLRYEQYF	TCRBV12-03	TCRBJ02-07	NA	02/0915:T1D7_CM	1	-	-	-	-	-	-	-	-	-	-	-
7.7e-05	global-SL%YE	CASSLRYEQYF	TCRBV28-01	TCRBJ02-07	NA	02/0915:T1D7_CM	1	-	-	-	-	-	-	-	-	-	-	-
7.7e-05	global-SL%YE	CASSLRYEQYF	TCRBV04-02	TCRBJ02-07	NA	02/0915:T1D7_CM	1	-	-	-	-	-	-	-	-	-	-	-
7.7e-05	global-SL%YE	CASSLRYEQYF	TCRBV13-01	TCRBJ02-07	NA	02/0915:T1D7_CM	1	-	-	-	-	-	-	-	-	-	-	-
7.7e-05	global-SL%YE	CASSLRYEQYF	TCRBV07-09	TCRBJ02-07	NA	02/0915:T1D7_CM	1	-	-	-	-	-	-	-	-	-	-	-
7.7e-05	global-SL%YE	CASSLRYEQYF	TCRBV03-01	TCRBJ02-07	NA	02/0915:T1D7_CM	1	-	-	-	-	-	-	-	-	-	-	-
7.7e-05	global-SL%YE	CASSLRYEQYF	TCRBV05-06	TCRBJ02-07	NA	02/0915:T1D7_CM	1	-	-	-	-	-	-	-	-	-	-	-
7.7e-05	global-SL%YE	CASSLRYEQYF	TCRBV07-02	TCRBJ02-07	NA	02/0915:T1D7_CM	1	-	-	-	-	-	-	-	-	-	-	-
7.7e-05	global-SL%YE	CASSLSYEQYF	TCRBV02-01	TCRBJ02-07	NA	02/0904:HD4_CM	1	-	-	-	-	-	-	-	-	-	-	-
7.7e-05	global-SL%YE	CASSLSYEQYF	TCRBV06-02	TCRBJ02-07	NA	02/0904:HD4_CM	1	-	-	-	-	-	-	-	-	-	-	-
7.7e-05	global-SL%YE	CASSLSYEQYF	TCRBV18-01	TCRBJ02-07	NA	02/0904:HD4_CM	1	-	-	-	-	-	-	-	-	-	-	-
7.7e-05	global-SL%YE	CASSLSYEQYF	TCRBV03-01	TCRBJ02-07	NA	02/0904:HD4_CM	1	-	-	-	-	-	-	-	-	-	-	-
7.7e-05	global-SL%YE	CASSLSYEQYF	TCRBV06-06	TCRBJ02-07	NA	02/0904:HD4_CM	1	-	-	-	-	-	-	-	-	-	-	-
7.7e-05	global-SL%YE	CASSLSYEQYF	TCRBV11-02	TCRBJ02-07	NA	02/0904:HD4_CM	1	-	-	-	-	-	-	-	-	-	-	-
7.7e-05	global-SL%YE	CASSLSYEQYF	TCRBV07-09	TCRBJ02-05	NA	02/0904:HD4_CM	1	-	-	-	-	-	-	-	-	-	-	-
7.7e-05	global-SL%YE	CASSLSYEQYF	TCRBV07-06	TCRBJ02-07	NA	02/0904:HD4_CM	1	-	-	-	-	-	-	-	-	-	-	-
7.7e-05	global-SL%YE	CASSLSYEQYF	TCRBV28-01	TCRBJ02-07	NA	02/0904:HD4_CM	1	-	-	-	-	-	-	-	-	-	-	-
7.7e-05	global-SL%YE	CASSLSYEQYF	TCRBV27-01	TCRBJ02-07	NA	02/0904:HD4_CM	1	-	-	-	-	-	-	-	-	-	-	-
7.7e-05	global-SL%YE	CASSLSYEQYF	TCRBV07-09	TCRBJ02-07	NA	02/0904:HD4_CM	1	-	-	-	-	-	-	-	-	-	-	-
7.7e-05	global-SL%YE	CASSLSYEQYF	TCRBV12-03	TCRBJ02-07	NA	02/0904:HD4_CM	1	-	-	-	-	-	-	-	-	-	-	-
7.7e-05	global-SL%YE	CASSLSYEQYF	TCRBV07-08	TCRBJ02-07	NA	02/0908:HD8_CM	1	-	-	-	-	-	-	-	-	-	-	-
7.7e-05	global-SL%YE	CASSLSYEQYF	TCRBV07-02	TCRBJ02-07	NA	02/0908:HD8_CM	1	-	-	-	-	-	-	-	-	-	-	-
7.7e-05	global-SL%YE	CASSLSYEQYF	TCRBV02-01	TCRBJ02-07	NA	02/0908:HD8_CM	1	-	-	-	-	-	-	-	-	-	-	-
7.7e-05	global-SL%YE	CASSLSYEQYF	TCRBV11-02	TCRBJ02-07	NA	02/0908:HD8_CM	1	-	-	-	-	-	-	-	-	-	-	-
7.7e-05	global-SL%YE	CASSLSYEQYF	TCRBV12-03	TCRBJ02-07	NA	02/0908:HD8_CM	1	-	-	-	-	-	-	-	-	-	-	-
7.7e-05	global-SL%YE	CASSLSYEQYF	TCRBV07-09	TCRBJ02-07	NA	02/0908:HD8_CM	1	-	-	-	-	-	-	-	-	-	-	-
7.7e-05	global-SL%YE	CASSLSYEQYF	TCRBV28-01	TCRBJ02-07	NA	02/0908:HD8_CM	1	-	-	-	-	-	-	-	-	-	-	-
7.7e-05	global-SL%YE	CASSLSYEQYF	TCRBV07-06	TCRBJ02-07	NA	02/0909:T1D1_CM	1	-	-	-	-	-	-	-	-	-	-	-
7.7e-05	global-SL%YE	CASSLSYEQYF	TCRBV28-01	TCRBJ02-07	NA	02/0909:T1D1_CM	1	-	-	-	-	-	-	-	-	-	-	-
7.7e-05	global-SL%YE	CASSLSYEQYF	TCRBV05-06	TCRBJ02-07	NA	02/0909:T1D1_CM	1	-	-	-	-	-	-	-	-	-	-	-
7.7e-05	global-SL%YE	CASSLSYEQYF	TCRBV07-09	TCRBJ02-05	NA	02/0909:T1D1_CM	1	-	-	-	-	-	-	-	-	-	-	-
7.7e-05	global-SL%YE	CASSLSYEQYF	TCRBV02-01	TCRBJ02-07	NA	02/0909:T1D1_CM	1	-	-	-	-	-	-	-	-	-	-	-
7.7e-05	global-SL%YE	CASSLSYEQYF	TCRBV07-02	TCRBJ02-07	NA	02/0909:T1D1_CM	1	-	-	-	-	-	-	-	-	-	-	-
7.7e-05	global-SL%YE	CASSLSYEQYF	TCRBV12-03	TCRBJ02-07	NA	02/0909:T1D1_CM	1	-	-	-	-	-	-	-	-	-	-	-
7.7e-05	global-SL%YE	CASSLSYEQYF	TCRBV16-01	TCRBJ02-07	NA	02/0909:T1D1_CM	1	-	-	-	-	-	-	-	-	-	-	-
7.7e-05	global-SL%YE	CASSLSYEQYF	TCRBV07-09	TCRBJ02-07	NA	02/0909:T1D1_CM	1	-	-	-	-	-	-	-	-	-	-	-
7.7e-05	global-SL%YE	CASSLSYEQYF	TCRBV07-08	TCRBJ02-07	NA	02/0910:T1D2_CM	1	-	-	-	-	-	-	-	-	-	-	-
7.7e-05	global-SL%YE	CASSLSYEQYF	TCRBV05-01	TCRBJ02-07	NA	02/0910:T1D2_CM	1	-	-	-	-	-	-	-	-	-	-	-
7.7e-05	global-SL%YE	CASSLSYEQYF	TCRBV28-01	TCRBJ02-07	NA	02/0910:T1D2_CM	1	-	-	-	-	-	-	-	-	-	-	-
7.7e-05	global-SL%YE	CASSLSYEQYF	TCRBV12-03	TCRBJ02-07	NA	02/0910:T1D2_CM	1	-	-	-	-	-	-	-	-	-	-	-
7.7e-05	global-SL%YE	CASSLSYEQYF	TCRBV07-02	TCRBJ02-07	NA	02/0910:T1D2_CM	1	-	-	-	-	-	-	-	-	-	-	-
7.7e-05	global-SL%YE	CASSLSYEQYF	TCRBV12-03	TCRBJ02-07	NA	02/0911:T1D3_CM	1	-	-	-	-	-	-	-	-	-	-	-
7.7e-05	global-SL%YE	CASSLSYEQYF	TCRBV05-06	TCRBJ02-05	NA	02/0911:T1D3_CM	1	-	-	-	-	-	-	-	-	-	-	-
7.7e-05	global-SL%YE	CASSLSYEQYF	TCRBV06-02	TCRBJ02-07	NA	02/0911:T1D3_CM	1	-	-	-	-	-	-	-	-	-	-	-
7.7e-05	global-SL%YE	CASSLSYEQYF	TCRBV07-02	TCRBJ02-05	NA	02/0911:T1D3_CM	1	-	-	-	-	-	-	-	-	-	-	-
7.7e-05	global-SL%YE	CASSLSYEQYF	TCRBV28-01	TCRBJ02-05	NA	02/0911:T1D3_CM	1	-	-	-	-	-	-	-	-	-	-	-
7.7e-05	global-SL%YE	CASSLSYEQYF	TCRBV05-06	TCRBJ02-07	NA	02/0911:T1D3_CM	1	-	-	-	-	-	-	-	-	-	-	-
7.7e-05	global-SL%YE	CASSLSYEQYF	TCRBV07-02	TCRBJ02-07	NA	02/0911:T1D3_CM	1	-	-	-	-	-	-	-	-	-	-	-
7.7e-05	global-SL%YE	CASSLSYEQYF	TCRBV07-09	TCRBJ02-07	NA	02/0911:T1D3_CM	1	-	-	-	-	-	-	-	-	-	-	-
7.7e-05	global-SL%YE	CASSLSYEQYF	TCRBV28-01	TCRBJ02-07	NA	02/0911:T1D3_CM	1	-	-	-	-	-	-	-	-	-	-	-
7.7e-05	global-SL%YE	CASSLSYEQYF	TCRBV11-01	TCRBJ02-07	NA	02/0911:T1D3_CM	1	-	-	-	-	-	-	-	-	-	-	-
7.7e-05	global-SL%YE	CASSLSYEQYF	TCRBV14-01	TCRBJ02-07	NA	02/0912:T1D4_CM	1	-	-	-	-	-	-	-	-	-	-	-
7.7e-05	global-SL%YE	CASSLSYEQYF	TCRBV28-01	TCRBJ02-07	NA	02/0912:T1D4_CM	1	-	-	-	-	-	-	-	-	-	-	-
7.7e-05	global-SL%YE	CASSLSYEQYF	TCRBV05-01	TCRBJ02-07	NA	02/0912:T1D4_CM	1	-	-	-	-	-	-	-	-	-	-	-
7.7e-05	global-SL%YE	CASSLSYEQYF	TCRBV03-01	TCRBJ02-05	NA	02/0912:T1D4_CM	1	-	-	-	-	-	-	-	-	-	-	-
7.7e-05	global-SL%YE	CASSLSYEQYF	TCRBV07-03	TCRBJ02-07	NA	02/0912:T1D4_CM	1	-	-	-	-	-	-	-	-	-	-	-
7.7e-05	global-SL%YE	CASSLSYEQYF	TCRBV11-03	TCRBJ02-07	NA	02/0912:T1D4_CM	1	-	-	-	-	-	-	-	-	-	-	-
7.7e-05	global-SL%YE	CASSLSYEQYF	TCRBV07-09	TCRBJ02-07	NA	02/0912:T1D4_CM	1	-	-	-	-	-	-	-	-	-	-	-
7.7e-05	global-SL%YE	CASSLSYEQYF	TCRBV11-01	TCRBJ02-07	NA	02/0912:T1D4_CM	1	-	-	-	-	-	-	-	-	-	-	-
7.7e-05	global-SL%YE	CASSLSYEQYF	TCRBV07-02	TCRBJ02-07	NA	02/0912:T1D4_CM	1	-	-	-	-	-	-	-	-	-	-	-
7.7e-05	global-SL%YE	CASSLSYEQYF	TCRBV02-01	TCRBJ02-07	NA	02/0912:T1D4_CM	1	-	-	-	-	-	-	-	-	-	-	-
7.7e-05	global-SL%YE	CASSLSYEQYF	TCRBV07-08	TCRBJ02-07	NA	02/0912:T1D4_CM	1	-	-	-	-	-	-	-	-	-	-	-
7.7e-05	global-SL%YE	CASSLSYEQYF	TCRBV03-01	TCRBJ02-07	NA	02/0912:T1D4_CM	1	-	-	-	-	-	-	-	-	-	-	-
7.7e-05	global-SL%YE	CASSLSYEQYF	TCRBV11-02	TCRBJ02-07	NA	02/0912:T1D4_CM	1	-	-	-	-	-	-	-	-	-	-	-
7.7e-05	global-SL%YE	CASSLSYEQYF	TCRBV12-03	TCRBJ02-07	NA	02/0912:T1D4_CM	1	-	-	-	-	-	-	-	-	-	-	-
7.7e-05	global-SL%YE	CASSLSYEQYF	TCRBV05-04	TCRBJ02-07	NA	02/0914:T1D6_CM	1	-	-	-	-	-	-	-	-	-	-	-
7.7e-05	global-SL%YE	CASSLSYEQYF	TCRBV11-03	TCRBJ02-07	NA	02/0914:T1D6_CM	1	-	-	-	-	-	-	-	-	-	-	-
7.7e-05	global-SL%YE	CASSLSYEQYF	TCRBV05-08	TCRBJ02-07	NA	02/0914:T1D6_CM	1	-	-	-	-	-	-	-	-	-	-	-
7.7e-05	global-SL%YE	CASSLSYEQYF	TCRBV02-01	TCRBJ02-07	NA	02/0914:T1D6_CM	1	-	-	-	-	-	-	-	-	-	-	-
7.7e-05	global-SL%YE	CASSLSYEQYF	TCRBV06-02	TCRBJ02-07	NA	02/0914:T1D6_CM	1	-	-	-	-	-	-	-	-	-	-	-
7.7e-05	global-SL%YE	CASSLSYEQYF	TCRBV07-08	TCRBJ02-07	NA	02/0914:T1D6_CM	1	-	-	-	-	-	-	-	-	-	-	-
7.7e-05	global-SL%YE	CASSLSYEQYF	TCRBV12-03	TCRBJ02-07	NA	02/0914:T1D6_CM	1	-	-	-	-	-	-	-	-	-	-	-
7.7e-05	global-SL%YE	CASSLSYEQYF	TCRBV03-01	TCRBJ02-07	NA	02/0914:T1D6_CM	1	-	-	-	-	-	-	-	-	-	-	-
7.7e-05	global-SL%YE	CASSLSYEQYF	TCRBV05-01	TCRBJ02-07	NA	02/0914:T1D6_CM	1	-	-	-	-	-	-	-	-	-	-	-
7.7e-05	global-SL%YE	CASSLSYEQYF	TCRBV07-02	TCRBJ02-07	NA	02/0914:T1D6_CM	1	-	-	-	-	-	-	-	-	-	-	-
7.7e-05	global-SL%YE	CASSLSYEQYF	TCRBV07-09	TCRBJ02-07	NA	02/0914:T1D6_CM	1	-	-	-	-	-	-	-	-	-	-	-
7.7e-05	global-SL%YE	CASSLSYEQYF	TCRBV28-01	TCRBJ02-07	NA	02/0914:T1D6_CM	1	-	-	-	-	-	-	-	-	-	-	-
7.7e-05	global-SL%YE	CASSLSYEQYF	TCRBV11-01	TCRBJ02-07	NA	02/0915:T1D7_CM	1	-	-	-	-	-	-	-	-	-	-	-
7.7e-05	global-SL%YE	CASSLSYEQYF	TCRBV28-01	TCRBJ02-05	NA	02/0915:T1D7_CM	1	-	-	-	-	-	-	-	-	-	-	-
7.7e-05	global-SL%YE	CASSLSYEQYF	TCRBV05-06	TCRBJ02-07	NA	02/0915:T1D7_CM	1	-	-	-	-	-	-	-	-	-	-	-
7.7e-05	global-SL%YE	CASSLSYEQYF	TCRBV05-01	TCRBJ02-07	NA	02/0915:T1D7_CM	1	-	-	-	-	-	-	-	-	-	-	-
7.7e-05	global-SL%YE	CASSLSYEQYF	TCRBV27-01	TCRBJ02-07	NA	02/0915:T1D7_CM	1	-	-	-	-	-	-	-	-	-	-	-
7.7e-05	global-SL%YE	CASSLSYEQYF	TCRBV07-08	TCRBJ02-07	NA	02/0915:T1D7_CM	1	-	-	-	-	-	-	-	-	-	-	-
7.7e-05	global-SL%YE	CASSLSYEQYF	TCRBV07-02	TCRBJ02-07	NA	02/0915:T1D7_CM	1	-	-	-	-	-	-	-	-	-	-	-
7.7e-05	global-SL%YE	CASSLSYEQYF	TCRBV06-06	TCRBJ02-07	NA	02/0915:T1D7_CM	1	-	-	-	-	-	-	-	-	-	-	-
7.7e-05	global-SL%YE	CASSLSYEQYF	TCRBV07-09	TCRBJ02-07	NA	02/0915:T1D7_CM	1	-	-	-	-	-	-	-	-	-	-	-
7.7e-05	global-SL%YE	CASSLSYEQYF	TCRBV03-01	TCRBJ02-07	NA	02/0915:T1D7_CM	1	-	-	-	-	-	-	-	-	-	-	-
7.7e-05	global-SL%YE	CASSLSYEQYF	TCRBV28-01	TCRBJ02-07	NA	02/0915:T1D7_CM	1	-	-	-	-	-	-	-	-	-	-	-
7.7e-05	global-SL%YE	CASSLSYEQYF	TCRBV14-01	TCRBJ02-07	NA	02/0915:T1D7_CM	1	-	-	-	-	-	-	-	-	-	-	-
7.7e-05	global-SL%YE	CASSLSYEQYF	TCRBV05-01	TCRBJ02-05	NA	02/0916:T1D8_CM	1	-	-	-	-	-	-	-	-	-	-	-
7.7e-05	global-SL%YE	CASSLSYEQYF	TCRBV11-02	TCRBJ02-07	NA	02/0916:T1D8_CM	1	-	-	-	-	-	-	-	-	-	-	-
7.7e-05	global-SL%YE	CASSLSYEQYF	TCRBV05-01	TCRBJ02-07	NA	02/0916:T1D8_CM	1	-	-	-	-	-	-	-	-	-	-	-
7.7e-05	global-SL%YE	CASSLSYEQYF	TCRBV07-09	TCRBJ02-07	NA	02/0916:T1D8_CM	1	-	-	-	-	-	-	-	-	-	-	-
7.7e-05	global-SL%YE	CASSLSYEQYF	TCRBV12-03	TCRBJ02-07	NA	02/0916:T1D8_CM	1	-	-	-	-	-	-	-	-	-	-	-
7.7e-05	global-SL%YE	CASSLSYEQYF	TCRBV07-02	TCRBJ02-07	NA	02/0916:T1D8_CM	1	-	-	-	-	-	-	-	-	-	-	-
7.7e-05	global-SL%YE	CASSLSYEQYF	TCRBV28-01	TCRBJ02-07	NA	02/0916:T1D8_CM	1	-	-	-	-	-	-	-	-	-	-	-
7.7e-05	global-SL%YE	CASSLAYEQYF	TCRBV05-08	TCRBJ02-07	NA	02/0904:HD4_CM	1	-	-	-	-	-	-	-	-	-	-	-
7.7e-05	global-SL%YE	CASSLAYEQYF	TCRBV12-03	TCRBJ02-05	NA	02/0904:HD4_CM	1	-	-	-	-	-	-	-	-	-	-	-
7.7e-05	global-SL%YE	CASSLAYEQYF	TCRBV11-02	TCRBJ02-07	NA	02/0904:HD4_CM	1	-	-	-	-	-	-	-	-	-	-	-
7.7e-05	global-SL%YE	CASSLAYEQYF	TCRBV07-08	TCRBJ02-07	NA	02/0904:HD4_CM	1	-	-	-	-	-	-	-	-	-	-	-
7.7e-05	global-SL%YE	CASSLAYEQYF	TCRBV27-01	TCRBJ02-07	NA	02/0904:HD4_CM	1	-	-	-	-	-	-	-	-	-	-	-
7.7e-05	global-SL%YE	CASSLAYEQYF	TCRBV07-02	TCRBJ02-07	NA	02/0904:HD4_CM	1	-	-	-	-	-	-	-	-	-	-	-
7.7e-05	global-SL%YE	CASSLAYEQYF	TCRBV12-03	TCRBJ02-07	NA	02/0904:HD4_CM	1	-	-	-	-	-	-	-	-	-	-	-
7.7e-05	global-SL%YE	CASSLAYEQYF	TCRBV11-02	TCRBJ02-07	NA	02/0908:HD8_CM	1	-	-	-	-	-	-	-	-	-	-	-
7.7e-05	global-SL%YE	CASSLAYEQYF	TCRBV07-02	TCRBJ02-07	NA	02/0908:HD8_CM	1	-	-	-	-	-	-	-	-	-	-	-
7.7e-05	global-SL%YE	CASSLAYEQYF	TCRBV07-09	TCRBJ02-07	NA	02/0908:HD8_CM	1	-	-	-	-	-	-	-	-	-	-	-
7.7e-05	global-SL%YE	CASSLAYEQYF	TCRBV12-03	TCRBJ02-07	NA	02/0908:HD8_CM	1	-	-	-	-	-	-	-	-	-	-	-
7.7e-05	global-SL%YE	CASSLAYEQYF	TCRBV11-02	TCRBJ02-05	NA	02/0914:T1D6_CM	1	-	-	-	-	-	-	-	-	-	-	-
7.7e-05	global-SL%YE	CASSLAYEQYF	TCRBV07-06	TCRBJ02-07	NA	02/0914:T1D6_CM	1	-	-	-	-	-	-	-	-	-	-	-
7.7e-05	global-SL%YE	CASSLAYEQYF	TCRBV07-03	TCRBJ02-07	NA	02/0914:T1D6_CM	1	-	-	-	-	-	-	-	-	-	-	-
7.7e-05	global-SL%YE	CASSLAYEQYF	TCRBV05-04	TCRBJ02-07	NA	02/0914:T1D6_CM	1	-	-	-	-	-	-	-	-	-	-	-
7.7e-05	global-SL%YE	CASSLAYEQYF	TCRBV07-08	TCRBJ02-07	NA	02/0914:T1D6_CM	1	-	-	-	-	-	-	-	-	-	-	-
7.7e-05	global-SL%YE	CASSLAYEQYF	TCRBV07-09	TCRBJ02-07	NA	02/0914:T1D6_CM	1	-	-	-	-	-	-	-	-	-	-	-
7.7e-05	global-SL%YE	CASSLAYEQYF	TCRBV11-02	TCRBJ02-07	NA	02/0914:T1D6_CM	1	-	-	-	-	-	-	-	-	-	-	-
7.7e-05	global-SL%YE	CASSLAYEQYF	TCRBV05-01	TCRBJ02-07	NA	02/0914:T1D6_CM	1	-	-	-	-	-	-	-	-	-	-	-
7.7e-05	global-SL%YE	CASSLAYEQYF	TCRBV12-03	TCRBJ02-07	NA	02/0914:T1D6_CM	1	-	-	-	-	-	-	-	-	-	-	-
7.7e-05	global-SL%YE	CASSLAYEQYF	TCRBV07-02	TCRBJ02-07	NA	02/0914:T1D6_CM	1	-	-	-	-	-	-	-	-	-	-	-
7.7e-05	global-SL%YE	CASSLNYEQYF	TCRBV05-01	TCRBJ02-07	NA	02/0914:T1D6_CM	1	-	-	-	-	-	-	-	-	-	-	-
7.7e-05	global-SL%YE	CASSLNYEQYF	TCRBV07-02	TCRBJ02-07	NA	02/0914:T1D6_CM	1	-	-	-	-	-	-	-	-	-	-	-
7.7e-05	global-SL%YE	CASSLNYEQYF	TCRBV28-01	TCRBJ02-07	NA	02/0914:T1D6_CM	1	-	-	-	-	-	-	-	-	-	-	-
7.7e-05	global-SL%YE	CASSLNYEQYF	TCRBV12-03	TCRBJ02-07	NA	02/0914:T1D6_CM	1	-	-	-	-	-	-	-	-	-	-	-
7.7e-05	global-SL%YE	CASSLNYEQYF	TCRBV07-09	TCRBJ02-07	NA	02/0914:T1D6_CM	1	-	-	-	-	-	-	-	-	-	-	-
7.7e-05	global-SL%YE	CASSLNYEQYF	TCRBV05-06	TCRBJ02-07	NA	02/0914:T1D6_CM	1	-	-	-	-	-	-	-	-	-	-	-
7.7e-05	global-SL%YE	CASSLNYEQYF	TCRBV03-01	TCRBJ02-07	NA	02/0915:T1D7_CM	1	-	-	-	-	-	-	-	-	-	-	-
7.7e-05	global-SL%YE	CASSLNYEQYF	TCRBV18-01	TCRBJ02-07	NA	02/0915:T1D7_CM	1	-	-	-	-	-	-	-	-	-	-	-
7.7e-05	global-SL%YE	CASSLNYEQYF	TCRBV13-01	TCRBJ02-07	NA	02/0915:T1D7_CM	1	-	-	-	-	-	-	-	-	-	-	-
7.7e-05	global-SL%YE	CASSLNYEQYF	TCRBV28-01	TCRBJ02-07	NA	02/0915:T1D7_CM	1	-	-	-	-	-	-	-	-	-	-	-
7.7e-05	global-SL%YE	CASSLNYEQYF	TCRBV05-06	TCRBJ02-07	NA	02/0915:T1D7_CM	1	-	-	-	-	-	-	-	-	-	-	-
7.7e-05	global-SL%YE	CASSLNYEQYF	TCRBV06-06	TCRBJ02-07	NA	02/0915:T1D7_CM	1	-	-	-	-	-	-	-	-	-	-	-
7.7e-05	global-SL%YE	CASSLNYEQYF	TCRBV07-03	TCRBJ02-07	NA	02/0915:T1D7_CM	1	-	-	-	-	-	-	-	-	-	-	-
7.7e-05	global-SL%YE	CASSLNYEQYF	TCRBV04-02	TCRBJ02-07	NA	02/0915:T1D7_CM	1	-	-	-	-	-	-	-	-	-	-	-
7.7e-05	global-SL%YE	CASSLNYEQYF	TCRBV05-04	TCRBJ02-07	NA	02/0915:T1D7_CM	1	-	-	-	-	-	-	-	-	-	-	-
7.7e-05	global-SL%YE	CASSLNYEQYF	TCRBV11-02	TCRBJ02-07	NA	02/0915:T1D7_CM	1	-	-	-	-	-	-	-	-	-	-	-
7.7e-05	global-SL%YE	CASSLNYEQYF	TCRBV11-01	TCRBJ02-07	NA	02/0915:T1D7_CM	1	-	-	-	-	-	-	-	-	-	-	-
7.7e-05	global-SL%YE	CASSLNYEQYF	TCRBV07-06	TCRBJ02-07	NA	02/0915:T1D7_CM	1	-	-	-	-	-	-	-	-	-	-	-
7.7e-05	global-SL%YE	CASSLNYEQYF	TCRBV07-02	TCRBJ02-07	NA	02/0915:T1D7_CM	1	-	-	-	-	-	-	-	-	-	-	-
7.7e-05	global-SL%YE	CASSLNYEQYF	TCRBV07-09	TCRBJ02-07	NA	02/0915:T1D7_CM	1	-	-	-	-	-	-	-	-	-	-	-
7.7e-05	global-SL%YE	CASSLEYEQYF	TCRBV05-01	TCRBJ02-07	NA	02/0903:HD3_CM	1	-	-	-	-	-	-	-	-	-	-	-
7.7e-05	global-SL%YE	CASSLEYEQYF	TCRBV11-01	TCRBJ02-07	NA	02/0903:HD3_CM	1	-	-	-	-	-	-	-	-	-	-	-
7.7e-05	global-SL%YE	CASSLEYEQYF	TCRBV05-06	TCRBJ02-05	NA	02/0903:HD3_CM	1	-	-	-	-	-	-	-	-	-	-	-
7.7e-05	global-SL%YE	CASSLEYEQYF	TCRBV07-02	TCRBJ02-07	NA	02/0903:HD3_CM	1	-	-	-	-	-	-	-	-	-	-	-
7.7e-05	global-SL%YE	CASSLEYEQYF	TCRBV07-08	TCRBJ02-07	NA	02/0903:HD3_CM	1	-	-	-	-	-	-	-	-	-	-	-
7.7e-05	global-SL%YE	CASSLEYEQYF	TCRBV05-06	TCRBJ02-07	NA	02/0903:HD3_CM	1	-	-	-	-	-	-	-	-	-	-	-
7.7e-05	global-SL%YE	CASSLEYEQYF	TCRBV07-09	TCRBJ02-07	NA	02/0903:HD3_CM	1	-	-	-	-	-	-	-	-	-	-	-
7.7e-05	global-SL%YE	CASSLEYEQYF	TCRBV28-01	TCRBJ02-07	NA	02/0903:HD3_CM	1	-	-	-	-	-	-	-	-	-	-	-
7.7e-05	global-SL%YE	CASSLEYEQYF	TCRBV05-01	TCRBJ02-07	NA	02/0911:T1D3_CM	1	-	-	-	-	-	-	-	-	-	-	-
7.7e-05	global-SL%YE	CASSLEYEQYF	TCRBV07-09	TCRBJ02-05	NA	02/0911:T1D3_CM	1	-	-	-	-	-	-	-	-	-	-	-
7.7e-05	global-SL%YE	CASSLEYEQYF	TCRBV18-01	TCRBJ02-07	NA	02/0911:T1D3_CM	1	-	-	-	-	-	-	-	-	-	-	-
7.7e-05	global-SL%YE	CASSLEYEQYF	TCRBV11-02	TCRBJ02-07	NA	02/0911:T1D3_CM	1	-	-	-	-	-	-	-	-	-	-	-
7.7e-05	global-SL%YE	CASSLEYEQYF	TCRBV12-03	TCRBJ02-07	NA	02/0911:T1D3_CM	1	-	-	-	-	-	-	-	-	-	-	-
7.7e-05	global-SL%YE	CASSLEYEQYF	TCRBV05-06	TCRBJ02-07	NA	02/0911:T1D3_CM	1	-	-	-	-	-	-	-	-	-	-	-
7.7e-05	global-SL%YE	CASSLEYEQYF	TCRBV05-04	TCRBJ02-07	NA	02/0911:T1D3_CM	1	-	-	-	-	-	-	-	-	-	-	-
7.7e-05	global-SL%YE	CASSLEYEQYF	TCRBV07-02	TCRBJ02-07	NA	02/0911:T1D3_CM	1	-	-	-	-	-	-	-	-	-	-	-
7.7e-05	global-SL%YE	CASSLEYEQYF	TCRBV07-09	TCRBJ02-07	NA	02/0911:T1D3_CM	1	-	-	-	-	-	-	-	-	-	-	-
7.7e-05	global-SL%YE	CASSLQYEQYF	TCRBV28-01	TCRBJ02-05	NA	02/0902:HD2_CM	1	-	-	-	-	-	-	-	-	-	-	-
7.7e-05	global-SL%YE	CASSLQYEQYF	TCRBV07-09	TCRBJ02-07	NA	02/0902:HD2_CM	1	-	-	-	-	-	-	-	-	-	-	-
7.7e-05	global-SL%YE	CASSLQYEQYF	TCRBV11-03	TCRBJ02-07	NA	02/0902:HD2_CM	1	-	-	-	-	-	-	-	-	-	-	-
7.7e-05	global-SL%YE	CASSLQYEQYF	TCRBV28-01	TCRBJ02-07	NA	02/0902:HD2_CM	1	-	-	-	-	-	-	-	-	-	-	-
7.7e-05	global-SL%YE	CASSLQYEQYF	TCRBV11-02	TCRBJ02-05	NA	02/0902:HD2_CM	1	-	-	-	-	-	-	-	-	-	-	-
7.7e-05	global-SL%YE	CASSLQYEQYF	TCRBV07-02	TCRBJ02-07	NA	02/0902:HD2_CM	1	-	-	-	-	-	-	-	-	-	-	-
7.7e-05	global-SL%YE	CASSLQYEQYF	TCRBV12-03	TCRBJ02-07	NA	02/0902:HD2_CM	1	-	-	-	-	-	-	-	-	-	-	-
7.7e-05	global-SL%YE	CASSLQYEQYF	TCRBV11-02	TCRBJ02-07	NA	02/0902:HD2_CM	1	-	-	-	-	-	-	-	-	-	-	-
7.7e-05	global-SL%YE	CASSLDYEQYF	TCRBV07-08	TCRBJ02-05	NA	02/0916:T1D8_CM	1	-	-	-	-	-	-	-	-	-	-	-
7.7e-05	global-SL%YE	CASSLDYEQYF	TCRBV11-03	TCRBJ02-07	NA	02/0916:T1D8_CM	1	-	-	-	-	-	-	-	-	-	-	-
7.7e-05	global-SL%YE	CASSLDYEQYF	TCRBV07-08	TCRBJ02-07	NA	02/0916:T1D8_CM	1	-	-	-	-	-	-	-	-	-	-	-
7.7e-05	global-SL%YE	CASSLDYEQYF	TCRBV03-01	TCRBJ02-07	NA	02/0916:T1D8_CM	1	-	-	-	-	-	-	-	-	-	-	-
7.7e-05	global-SL%YE	CASSLDYEQYF	TCRBV05-01	TCRBJ02-07	NA	02/0916:T1D8_CM	1	-	-	-	-	-	-	-	-	-	-	-
7.7e-05	global-SL%YE	CASSLDYEQYF	TCRBV07-02	TCRBJ02-07	NA	02/0916:T1D8_CM	1	-	-	-	-	-	-	-	-	-	-	-
7.7e-05	global-SL%YE	CASSLTYEQYF	TCRBV05-01	TCRBJ02-07	NA	02/0912:T1D4_CM	1	-	-	-	-	-	-	-	-	-	-	-
7.7e-05	global-SL%YE	CASSLTYEQYF	TCRBV07-02	TCRBJ02-07	NA	02/0912:T1D4_CM	1	-	-	-	-	-	-	-	-	-	-	-
7.7e-05	global-SL%YE	CASSLTYEQYF	TCRBV07-09	TCRBJ02-07	NA	02/0912:T1D4_CM	1	-	-	-	-	-	-	-	-	-	-	-
7.7e-05	global-SL%YE	CASSLTYEQYF	TCRBV05-06	TCRBJ02-07	NA	02/0912:T1D4_CM	1	-	-	-	-	-	-	-	-	-	-	-
7.7e-05	global-SL%YE	CASSLTYEQYF	TCRBV12-03	TCRBJ02-07	NA	02/0915:T1D7_CM	1	-	-	-	-	-	-	-	-	-	-	-
7.7e-05	global-SL%YE	CASSLTYEQYF	TCRBV05-08	TCRBJ02-07	NA	02/0915:T1D7_CM	1	-	-	-	-	-	-	-	-	-	-	-
7.7e-05	global-SL%YE	CASSLTYEQYF	TCRBV03-01	TCRBJ02-07	NA	02/0915:T1D7_CM	1	-	-	-	-	-	-	-	-	-	-	-
7.7e-05	global-SL%YE	CASSLTYEQYF	TCRBV07-02	TCRBJ02-07	NA	02/0915:T1D7_CM	1	-	-	-	-	-	-	-	-	-	-	-
7.7e-05	global-SL%YE	CASSLTYEQYF	TCRBV28-01	TCRBJ02-07	NA	02/0915:T1D7_CM	1	-	-	-	-	-	-	-	-	-	-	-
7.7e-05	global-SL%YE	CASSLTYEQYF	TCRBV07-09	TCRBJ02-07	NA	02/0915:T1D7_CM	1	-	-	-	-	-	-	-	-	-	-	-
7.7e-05	global-SL%YE	CASSLKYEQYF	TCRBV06-05	TCRBJ02-07	NA	02/0907:HD7_CM	1	-	-	-	-	-	-	-	-	-	-	-
7.7e-05	global-SL%YE	CASSLKYEQYF	TCRBV07-02	TCRBJ02-07	NA	02/0907:HD7_CM	1	-	-	-	-	-	-	-	-	-	-	-
7.7e-05	global-SL%YE	CASSLKYEQYF	TCRBV28-01	TCRBJ02-07	NA	02/0907:HD7_CM	1	-	-	-	-	-	-	-	-	-	-	-
7.7e-05	global-SL%YE	CASSLKYEQYF	TCRBV07-09	TCRBJ02-07	NA	02/0908:HD8_CM	1	-	-	-	-	-	-	-	-	-	-	-
7.7e-05	global-SL%YE	CASSLKYEQYF	TCRBV11-02	TCRBJ02-07	NA	02/0908:HD8_CM	1	-	-	-	-	-	-	-	-	-	-	-
7.7e-05	global-SL%YE	CASSLKYEQYF	TCRBV12-03	TCRBJ02-07	NA	02/0908:HD8_CM	1	-	-	-	-	-	-	-	-	-	-	-
7.7e-05	global-SL%YE	CASSLKYEQYF	TCRBV07-02	TCRBJ02-07	NA	02/0908:HD8_CM	1	-	-	-	-	-	-	-	-	-	-	-
7.7e-05	global-SL%YE	CASSLGYEQYF	TCRBV07-09	TCRBJ02-07	NA	02/0904:HD4_CM	1	-	-	-	-	-	-	-	-	-	-	-
7.7e-05	global-SL%YE	CASSLGYEQYF	TCRBV06-02	TCRBJ02-07	NA	02/0904:HD4_CM	1	-	-	-	-	-	-	-	-	-	-	-
7.7e-05	global-SL%YE	CASSLGYEQYF	TCRBV07-03	TCRBJ02-07	NA	02/0904:HD4_CM	1	-	-	-	-	-	-	-	-	-	-	-
7.7e-05	global-SL%YE	CASSLGYEQYF	TCRBV07-08	TCRBJ02-07	NA	02/0904:HD4_CM	1	-	-	-	-	-	-	-	-	-	-	-
7.7e-05	global-SL%YE	CASSLGYEQYF	TCRBV05-06	TCRBJ02-07	NA	02/0904:HD4_CM	1	-	-	-	-	-	-	-	-	-	-	-
7.7e-05	global-SL%YE	CASSLGYEQYF	TCRBV05-01	TCRBJ02-07	NA	02/0904:HD4_CM	1	-	-	-	-	-	-	-	-	-	-	-
7.7e-05	global-SL%YE	CASSLGYEQYF	TCRBV07-02	TCRBJ02-07	NA	02/0904:HD4_CM	1	-	-	-	-	-	-	-	-	-	-	-
7.7e-05	global-SL%YE	CASSLGYEQYF	TCRBV13-01	TCRBJ02-07	NA	02/0904:HD4_CM	1	-	-	-	-	-	-	-	-	-	-	-
7.7e-05	global-SL%YE	CASSLGYEQYF	TCRBV07-06	TCRBJ02-07	NA	02/0904:HD4_CM	1	-	-	-	-	-	-	-	-	-	-	-
7.7e-05	global-SL%YE	CASSLGYEQYF	TCRBV12-03	TCRBJ02-07	NA	02/0904:HD4_CM	1	-	-	-	-	-	-	-	-	-	-	-
7.7e-05	global-SL%YE	CASSLGYEQYF	TCRBV11-03	TCRBJ02-07	NA	02/0907:HD7_CM	1	-	-	-	-	-	-	-	-	-	-	-
7.7e-05	global-SL%YE	CASSLGYEQYF	TCRBV11-01	TCRBJ02-07	NA	02/0907:HD7_CM	1	-	-	-	-	-	-	-	-	-	-	-
7.7e-05	global-SL%YE	CASSLGYEQYF	TCRBV05-06	TCRBJ02-07	NA	02/0907:HD7_CM	1	-	-	-	-	-	-	-	-	-	-	-
7.7e-05	global-SL%YE	CASSLGYEQYF	TCRBV07-02	TCRBJ02-07	NA	02/0907:HD7_CM	1	-	-	-	-	-	-	-	-	-	-	-
7.7e-05	global-SL%YE	CASSLGYEQYF	TCRBV05-04	TCRBJ02-07	NA	02/0907:HD7_CM	1	-	-	-	-	-	-	-	-	-	-	-
7.7e-05	global-SL%YE	CASSLGYEQYF	TCRBV02-01	TCRBJ02-07	NA	02/0907:HD7_CM	1	-	-	-	-	-	-	-	-	-	-	-
7.7e-05	global-SL%YE	CASSLGYEQYF	TCRBV12-03	TCRBJ02-07	NA	02/0907:HD7_CM	1	-	-	-	-	-	-	-	-	-	-	-
7.7e-05	global-SL%YE	CASSLGYEQYF	TCRBV28-01	TCRBJ02-07	NA	02/0907:HD7_CM	1	-	-	-	-	-	-	-	-	-	-	-
7.7e-05	global-SL%YE	CASSLGYEQYF	TCRBV19-01	TCRBJ02-07	NA	02/0908:HD8_CM	1	-	-	-	-	-	-	-	-	-	-	-
7.7e-05	global-SL%YE	CASSLGYEQYF	TCRBV27-01	TCRBJ02-07	NA	02/0908:HD8_CM	1	-	-	-	-	-	-	-	-	-	-	-
7.7e-05	global-SL%YE	CASSLGYEQYF	TCRBV12-03	TCRBJ02-05	NA	02/0908:HD8_CM	1	-	-	-	-	-	-	-	-	-	-	-
7.7e-05	global-SL%YE	CASSLGYEQYF	TCRBV05-06	TCRBJ02-07	NA	02/0908:HD8_CM	1	-	-	-	-	-	-	-	-	-	-	-
7.7e-05	global-SL%YE	CASSLGYEQYF	TCRBV28-01	TCRBJ02-07	NA	02/0908:HD8_CM	1	-	-	-	-	-	-	-	-	-	-	-
7.7e-05	global-SL%YE	CASSLGYEQYF	TCRBV05-01	TCRBJ02-07	NA	02/0908:HD8_CM	1	-	-	-	-	-	-	-	-	-	-	-
7.7e-05	global-SL%YE	CASSLGYEQYF	TCRBV07-08	TCRBJ02-07	NA	02/0908:HD8_CM	1	-	-	-	-	-	-	-	-	-	-	-
7.7e-05	global-SL%YE	CASSLGYEQYF	TCRBV12-03	TCRBJ02-07	NA	02/0908:HD8_CM	1	-	-	-	-	-	-	-	-	-	-	-
7.7e-05	global-SL%YE	CASSLGYEQYF	TCRBV07-03	TCRBJ02-07	NA	02/0912:T1D4_CM	1	-	-	-	-	-	-	-	-	-	-	-
7.7e-05	global-SL%YE	CASSLGYEQYF	TCRBV12-03	TCRBJ02-05	NA	02/0912:T1D4_CM	1	-	-	-	-	-	-	-	-	-	-	-
7.7e-05	global-SL%YE	CASSLGYEQYF	TCRBV11-01	TCRBJ02-07	NA	02/0912:T1D4_CM	1	-	-	-	-	-	-	-	-	-	-	-
7.7e-05	global-SL%YE	CASSLGYEQYF	TCRBV07-06	TCRBJ02-07	NA	02/0912:T1D4_CM	1	-	-	-	-	-	-	-	-	-	-	-
7.7e-05	global-SL%YE	CASSLGYEQYF	TCRBV12-03	TCRBJ02-07	NA	02/0912:T1D4_CM	1	-	-	-	-	-	-	-	-	-	-	-
7.7e-05	global-SL%YE	CASSLGYEQYF	TCRBV07-08	TCRBJ02-07	NA	02/0912:T1D4_CM	1	-	-	-	-	-	-	-	-	-	-	-
7.7e-05	global-SL%YE	CASSLGYEQYF	TCRBV05-01	TCRBJ02-07	NA	02/0912:T1D4_CM	1	-	-	-	-	-	-	-	-	-	-	-
7.7e-05	global-SL%YE	CASSLGYEQYF	TCRBV11-03	TCRBJ02-07	NA	02/0912:T1D4_CM	1	-	-	-	-	-	-	-	-	-	-	-
7.7e-05	global-SL%YE	CASSLGYEQYF	TCRBV07-09	TCRBJ02-07	NA	02/0912:T1D4_CM	1	-	-	-	-	-	-	-	-	-	-	-
7.7e-05	global-SL%YE	CASSLGYEQYF	TCRBV03-01	TCRBJ02-07	NA	02/0912:T1D4_CM	1	-	-	-	-	-	-	-	-	-	-	-
7.7e-05	global-SL%YE	CASSLGYEQYF	TCRBV07-02	TCRBJ02-07	NA	02/0912:T1D4_CM	1	-	-	-	-	-	-	-	-	-	-	-
7.7e-05	global-SL%YE	CASSLGYEQYF	TCRBV28-01	TCRBJ02-07	NA	02/0912:T1D4_CM	1	-	-	-	-	-	-	-	-	-	-	-
7.7e-05	global-SL%YE	CASSLGYEQYF	TCRBV14-01	TCRBJ02-07	NA	02/0913:T1D5_CM	1	-	-	-	-	-	-	-	-	-	-	-
7.7e-05	global-SL%YE	CASSLGYEQYF	TCRBV05-01	TCRBJ02-07	NA	02/0913:T1D5_CM	1	-	-	-	-	-	-	-	-	-	-	-
7.7e-05	global-SL%YE	CASSLGYEQYF	TCRBV02-01	TCRBJ02-07	NA	02/0913:T1D5_CM	1	-	-	-	-	-	-	-	-	-	-	-
7.7e-05	global-SL%YE	CASSLGYEQYF	TCRBV07-09	TCRBJ02-07	NA	02/0913:T1D5_CM	1	-	-	-	-	-	-	-	-	-	-	-
7.7e-05	global-SL%YE	CASSLGYEQYF	TCRBV05-06	TCRBJ02-07	NA	02/0913:T1D5_CM	1	-	-	-	-	-	-	-	-	-	-	-
7.7e-05	global-SL%YE	CASSLGYEQYF	TCRBV28-01	TCRBJ02-07	NA	02/0913:T1D5_CM	1	-	-	-	-	-	-	-	-	-	-	-
7.7e-05	global-SL%YE	CASSLGYEQYF	TCRBV07-02	TCRBJ02-07	NA	02/0913:T1D5_CM	1	-	-	-	-	-	-	-	-	-	-	-
7.7e-05	global-SL%YE	CASSLGYEQYF	TCRBV12-03	TCRBJ02-07	NA	02/0913:T1D5_CM	1	-	-	-	-	-	-	-	-	-	-	-
7.7e-05	global-SL%YE	CASSLGYEQYF	TCRBV12-03	TCRBJ02-05	NA	02/0915:T1D7_CM	1	-	-	-	-	-	-	-	-	-	-	-
7.7e-05	global-SL%YE	CASSLGYEQYF	TCRBV05-01	TCRBJ02-07	NA	02/0915:T1D7_CM	1	-	-	-	-	-	-	-	-	-	-	-
7.7e-05	global-SL%YE	CASSLGYEQYF	TCRBV07-02	TCRBJ02-07	NA	02/0915:T1D7_CM	1	-	-	-	-	-	-	-	-	-	-	-
7.7e-05	global-SL%YE	CASSLGYEQYF	TCRBV12-03	TCRBJ02-07	NA	02/0915:T1D7_CM	1	-	-	-	-	-	-	-	-	-	-	-
7.7e-05	global-SL%YE	CASSLGYEQYF	TCRBV05-06	TCRBJ02-07	NA	02/0915:T1D7_CM	1	-	-	-	-	-	-	-	-	-	-	-
7.7e-05	global-SL%YE	CASSLGYEQYF	TCRBV28-01	TCRBJ02-07	NA	02/0915:T1D7_CM	1	-	-	-	-	-	-	-	-	-	-	-
7.7e-05	global-SL%YE	CASSLLYEQYF	TCRBV07-02	TCRBJ02-07	NA	02/0907:HD7_CM	1	-	-	-	-	-	-	-	-	-	-	-
7.7e-05	global-SL%YE	CASSLLYEQYF	TCRBV03-01	TCRBJ02-07	NA	02/0907:HD7_CM	1	-	-	-	-	-	-	-	-	-	-	-
7.7e-05	global-SL%YE	CASSLLYEQYF	TCRBV12-03	TCRBJ02-07	NA	02/0907:HD7_CM	1	-	-	-	-	-	-	-	-	-	-	-
7.7e-05	global-SL%YE	CASSLLYEQYF	TCRBV05-04	TCRBJ02-07	NA	02/0907:HD7_CM	1	-	-	-	-	-	-	-	-	-	-	-
7.7e-05	global-SL%YE	CASSLLYEQYF	TCRBV05-06	TCRBJ02-07	NA	02/0907:HD7_CM	1	-	-	-	-	-	-	-	-	-	-	-
7.7e-05	global-S%SYE	CASSSSYEQYF	TCRBV07-08	TCRBJ02-07	NA	02/0901:HD1_CM	1	-	-	-	-	-	-	-	-	-	-	-
7.7e-05	global-S%SYE	CASSSSYEQYF	TCRBV05-06	TCRBJ02-07	NA	02/0901:HD1_CM	1	-	-	-	-	-	-	-	-	-	-	-
7.7e-05	global-S%SYE	CASSSSYEQYF	TCRBV27-01	TCRBJ02-07	NA	02/0901:HD1_CM	1	-	-	-	-	-	-	-	-	-	-	-
7.7e-05	global-S%SYE	CASSSSYEQYF	TCRBV06-02	TCRBJ02-07	NA	02/0901:HD1_CM	1	-	-	-	-	-	-	-	-	-	-	-
7.7e-05	global-S%SYE	CASSSSYEQYF	TCRBV18-01	TCRBJ02-07	NA	02/0901:HD1_CM	1	-	-	-	-	-	-	-	-	-	-	-
7.7e-05	global-S%SYE	CASSSSYEQYF	TCRBV12-03	TCRBJ02-07	NA	02/0901:HD1_CM	1	-	-	-	-	-	-	-	-	-	-	-
7.7e-05	global-S%SYE	CASSSSYEQYF	TCRBV05-01	TCRBJ02-07	NA	02/0901:HD1_CM	1	-	-	-	-	-	-	-	-	-	-	-
7.7e-05	global-S%SYE	CASSSSYEQYF	TCRBV05-04	TCRBJ02-07	NA	02/0901:HD1_CM	1	-	-	-	-	-	-	-	-	-	-	-
7.7e-05	global-S%SYE	CASSSSYEQYF	TCRBV28-01	TCRBJ02-07	NA	02/0901:HD1_CM	1	-	-	-	-	-	-	-	-	-	-	-
7.7e-05	global-S%SYE	CASSSSYEQYF	TCRBV07-09	TCRBJ02-07	NA	02/0901:HD1_CM	1	-	-	-	-	-	-	-	-	-	-	-
7.7e-05	global-S%SYE	CASSSSYEQYF	TCRBV12-01	TCRBJ02-07	NA	02/0901:HD1_CM	1	-	-	-	-	-	-	-	-	-	-	-
7.7e-05	global-S%SYE	CASSSSYEQYF	TCRBV07-02	TCRBJ02-07	NA	02/0901:HD1_CM	1	-	-	-	-	-	-	-	-	-	-	-
7.7e-05	global-S%SYE	CASSSSYEQYF	TCRBV06-05	TCRBJ02-07	NA	02/0903:HD3_CM	1	-	-	-	-	-	-	-	-	-	-	-
7.7e-05	global-S%SYE	CASSSSYEQYF	TCRBV05-01	TCRBJ02-05	NA	02/0903:HD3_CM	1	-	-	-	-	-	-	-	-	-	-	-
7.7e-05	global-S%SYE	CASSSSYEQYF	TCRBV07-02	TCRBJ02-07	NA	02/0903:HD3_CM	1	-	-	-	-	-	-	-	-	-	-	-
7.7e-05	global-S%SYE	CASSSSYEQYF	TCRBV06-02	TCRBJ02-07	NA	02/0903:HD3_CM	1	-	-	-	-	-	-	-	-	-	-	-
7.7e-05	global-S%SYE	CASSSSYEQYF	TCRBV12-03	TCRBJ02-07	NA	02/0903:HD3_CM	1	-	-	-	-	-	-	-	-	-	-	-
7.7e-05	global-S%SYE	CASSSSYEQYF	TCRBV07-09	TCRBJ02-07	NA	02/0903:HD3_CM	1	-	-	-	-	-	-	-	-	-	-	-
7.7e-05	global-S%SYE	CASSSSYEQYF	TCRBV05-01	TCRBJ02-07	NA	02/0903:HD3_CM	1	-	-	-	-	-	-	-	-	-	-	-
7.7e-05	global-S%SYE	CASSSSYEQYF	TCRBV07-05	TCRBJ02-07	NA	02/0904:HD4_CM	1	-	-	-	-	-	-	-	-	-	-	-
7.7e-05	global-S%SYE	CASSSSYEQYF	TCRBV03-01	TCRBJ02-07	NA	02/0904:HD4_CM	1	-	-	-	-	-	-	-	-	-	-	-
7.7e-05	global-S%SYE	CASSSSYEQYF	TCRBV07-03	TCRBJ02-07	NA	02/0904:HD4_CM	1	-	-	-	-	-	-	-	-	-	-	-
7.7e-05	global-S%SYE	CASSSSYEQYF	TCRBV05-06	TCRBJ02-07	NA	02/0904:HD4_CM	1	-	-	-	-	-	-	-	-	-	-	-
7.7e-05	global-S%SYE	CASSSSYEQYF	TCRBV07-06	TCRBJ02-07	NA	02/0904:HD4_CM	1	-	-	-	-	-	-	-	-	-	-	-
7.7e-05	global-S%SYE	CASSSSYEQYF	TCRBV04-02	TCRBJ02-07	NA	02/0904:HD4_CM	1	-	-	-	-	-	-	-	-	-	-	-
7.7e-05	global-S%SYE	CASSSSYEQYF	TCRBV02-01	TCRBJ02-07	NA	02/0904:HD4_CM	1	-	-	-	-	-	-	-	-	-	-	-
7.7e-05	global-S%SYE	CASSSSYEQYF	TCRBV06-02	TCRBJ02-07	NA	02/0904:HD4_CM	1	-	-	-	-	-	-	-	-	-	-	-
7.7e-05	global-S%SYE	CASSSSYEQYF	TCRBV28-01	TCRBJ02-07	NA	02/0904:HD4_CM	1	-	-	-	-	-	-	-	-	-	-	-
7.7e-05	global-S%SYE	CASSSSYEQYF	TCRBV07-02	TCRBJ02-07	NA	02/0904:HD4_CM	1	-	-	-	-	-	-	-	-	-	-	-
7.7e-05	global-S%SYE	CASSSSYEQYF	TCRBV07-09	TCRBJ02-07	NA	02/0904:HD4_CM	1	-	-	-	-	-	-	-	-	-	-	-
7.7e-05	global-S%SYE	CASSSSYEQYF	TCRBV10-03	TCRBJ02-07	NA	02/0914:T1D6_CM	1	-	-	-	-	-	-	-	-	-	-	-
7.7e-05	global-S%SYE	CASSSSYEQYF	TCRBV11-02	TCRBJ02-07	NA	02/0914:T1D6_CM	1	-	-	-	-	-	-	-	-	-	-	-
7.7e-05	global-S%SYE	CASSSSYEQYF	TCRBV07-06	TCRBJ02-07	NA	02/0914:T1D6_CM	1	-	-	-	-	-	-	-	-	-	-	-
7.7e-05	global-S%SYE	CASSSSYEQYF	TCRBV05-06	TCRBJ02-07	NA	02/0914:T1D6_CM	1	-	-	-	-	-	-	-	-	-	-	-
7.7e-05	global-S%SYE	CASSSSYEQYF	TCRBV28-01	TCRBJ02-07	NA	02/0914:T1D6_CM	1	-	-	-	-	-	-	-	-	-	-	-
7.7e-05	global-S%SYE	CASSSSYEQYF	TCRBV06-02	TCRBJ02-07	NA	02/0914:T1D6_CM	1	-	-	-	-	-	-	-	-	-	-	-
7.7e-05	global-S%SYE	CASSSSYEQYF	TCRBV11-03	TCRBJ02-07	NA	02/0914:T1D6_CM	1	-	-	-	-	-	-	-	-	-	-	-
7.7e-05	global-S%SYE	CASSSSYEQYF	TCRBV19-01	TCRBJ02-07	NA	02/0914:T1D6_CM	1	-	-	-	-	-	-	-	-	-	-	-
7.7e-05	global-S%SYE	CASSSSYEQYF	TCRBV07-09	TCRBJ02-07	NA	02/0914:T1D6_CM	1	-	-	-	-	-	-	-	-	-	-	-
7.7e-05	global-S%SYE	CASSSSYEQYF	TCRBV07-02	TCRBJ02-07	NA	02/0914:T1D6_CM	1	-	-	-	-	-	-	-	-	-	-	-
7.7e-05	global-S%SYE	CASSSSYEQYF	TCRBV05-01	TCRBJ02-07	NA	02/0914:T1D6_CM	1	-	-	-	-	-	-	-	-	-	-	-
7.7e-05	global-S%SYE	CASSSSYEQYF	TCRBV06-05	TCRBJ02-07	NA	02/0915:T1D7_CM	1	-	-	-	-	-	-	-	-	-	-	-
7.7e-05	global-S%SYE	CASSSSYEQYF	TCRBV05-06	TCRBJ02-07	NA	02/0915:T1D7_CM	1	-	-	-	-	-	-	-	-	-	-	-
7.7e-05	global-S%SYE	CASSSSYEQYF	TCRBV07-08	TCRBJ02-07	NA	02/0915:T1D7_CM	1	-	-	-	-	-	-	-	-	-	-	-
7.7e-05	global-S%SYE	CASSSSYEQYF	TCRBV03-01	TCRBJ02-07	NA	02/0915:T1D7_CM	1	-	-	-	-	-	-	-	-	-	-	-
7.7e-05	global-S%SYE	CASSSSYEQYF	TCRBV28-01	TCRBJ02-07	NA	02/0915:T1D7_CM	1	-	-	-	-	-	-	-	-	-	-	-
7.7e-05	global-S%SYE	CASSSSYEQYF	TCRBV05-04	TCRBJ02-07	NA	02/0915:T1D7_CM	1	-	-	-	-	-	-	-	-	-	-	-
7.7e-05	global-S%SYE	CASSSSYEQYF	TCRBV07-09	TCRBJ02-07	NA	02/0915:T1D7_CM	1	-	-	-	-	-	-	-	-	-	-	-
7.7e-05	global-S%SYE	CASSSSYEQYF	TCRBV12-03	TCRBJ02-07	NA	02/0915:T1D7_CM	1	-	-	-	-	-	-	-	-	-	-	-
7.7e-05	global-S%SYE	CASSSSYEQYF	TCRBV27-01	TCRBJ02-07	NA	02/0915:T1D7_CM	1	-	-	-	-	-	-	-	-	-	-	-
7.7e-05	global-S%SYE	CASSSSYEQYF	TCRBV02-01	TCRBJ02-05	NA	02/0916:T1D8_CM	1	-	-	-	-	-	-	-	-	-	-	-
7.7e-05	global-S%SYE	CASSSSYEQYF	TCRBV07-09	TCRBJ02-05	NA	02/0916:T1D8_CM	1	-	-	-	-	-	-	-	-	-	-	-
7.7e-05	global-S%SYE	CASSSSYEQYF	TCRBV07-02	TCRBJ02-07	NA	02/0916:T1D8_CM	1	-	-	-	-	-	-	-	-	-	-	-
7.7e-05	global-S%SYE	CASSSSYEQYF	TCRBV19-01	TCRBJ02-07	NA	02/0916:T1D8_CM	1	-	-	-	-	-	-	-	-	-	-	-
7.7e-05	global-S%SYE	CASSSSYEQYF	TCRBV06-01	TCRBJ02-07	NA	02/0916:T1D8_CM	1	-	-	-	-	-	-	-	-	-	-	-
7.7e-05	global-S%SYE	CASSSSYEQYF	TCRBV02-01	TCRBJ02-07	NA	02/0916:T1D8_CM	1	-	-	-	-	-	-	-	-	-	-	-
7.7e-05	global-S%SYE	CASSSSYEQYF	TCRBV06-02	TCRBJ02-07	NA	02/0916:T1D8_CM	1	-	-	-	-	-	-	-	-	-	-	-
7.7e-05	global-S%SYE	CASSSSYEQYF	TCRBV05-01	TCRBJ02-07	NA	02/0916:T1D8_CM	1	-	-	-	-	-	-	-	-	-	-	-
7.7e-05	global-S%SYE	CASSSSYEQYF	TCRBV07-09	TCRBJ02-07	NA	02/0916:T1D8_CM	1	-	-	-	-	-	-	-	-	-	-	-
7.7e-05	global-S%SYE	CASSESYEQYF	TCRBV06-05	TCRBJ02-07	NA	02/0901:HD1_CM	1	-	-	-	-	-	-	-	-	-	-	-
7.7e-05	global-S%SYE	CASSESYEQYF	TCRBV13-01	TCRBJ02-07	NA	02/0901:HD1_CM	1	-	-	-	-	-	-	-	-	-	-	-
7.7e-05	global-S%SYE	CASSESYEQYF	TCRBV27-01	TCRBJ02-07	NA	02/0901:HD1_CM	1	-	-	-	-	-	-	-	-	-	-	-
7.7e-05	global-S%SYE	CASSESYEQYF	TCRBV12-03	TCRBJ02-07	NA	02/0901:HD1_CM	1	-	-	-	-	-	-	-	-	-	-	-
7.7e-05	global-S%SYE	CASSESYEQYF	TCRBV02-01	TCRBJ02-07	NA	02/0901:HD1_CM	1	-	-	-	-	-	-	-	-	-	-	-
7.7e-05	global-S%SYE	CASSESYEQYF	TCRBV06-05	TCRBJ02-07	NA	02/0914:T1D6_CM	1	-	-	-	-	-	-	-	-	-	-	-
7.7e-05	global-S%SYE	CASSESYEQYF	TCRBV06-06	TCRBJ02-07	NA	02/0914:T1D6_CM	1	-	-	-	-	-	-	-	-	-	-	-
7.7e-05	global-S%SYE	CASSESYEQYF	TCRBV12-03	TCRBJ02-05	NA	02/0914:T1D6_CM	1	-	-	-	-	-	-	-	-	-	-	-
7.7e-05	global-S%SYE	CASSESYEQYF	TCRBV27-01	TCRBJ02-07	NA	02/0914:T1D6_CM	1	-	-	-	-	-	-	-	-	-	-	-
7.7e-05	global-S%SYE	CASSESYEQYF	TCRBV11-02	TCRBJ02-07	NA	02/0914:T1D6_CM	1	-	-	-	-	-	-	-	-	-	-	-
7.7e-05	global-S%SYE	CASSESYEQYF	TCRBV06-02	TCRBJ02-07	NA	02/0914:T1D6_CM	1	-	-	-	-	-	-	-	-	-	-	-
7.7e-05	global-S%SYE	CASSESYEQYF	TCRBV07-03	TCRBJ02-07	NA	02/0914:T1D6_CM	1	-	-	-	-	-	-	-	-	-	-	-
7.7e-05	global-S%SYE	CASSESYEQYF	TCRBV25-01	TCRBJ02-07	NA	02/0914:T1D6_CM	1	-	-	-	-	-	-	-	-	-	-	-
7.7e-05	global-S%SYE	CASSESYEQYF	TCRBV06-01	TCRBJ02-07	NA	02/0914:T1D6_CM	1	-	-	-	-	-	-	-	-	-	-	-
7.7e-05	global-S%SYE	CASSESYEQYF	TCRBV07-09	TCRBJ02-07	NA	02/0914:T1D6_CM	1	-	-	-	-	-	-	-	-	-	-	-
7.7e-05	global-S%SYE	CASSESYEQYF	TCRBV07-02	TCRBJ02-07	NA	02/0914:T1D6_CM	1	-	-	-	-	-	-	-	-	-	-	-
7.7e-05	global-S%SYE	CASSESYEQYF	TCRBV13-01	TCRBJ02-07	NA	02/0914:T1D6_CM	1	-	-	-	-	-	-	-	-	-	-	-
7.7e-05	global-S%SYE	CASSESYEQYF	TCRBV12-03	TCRBJ02-07	NA	02/0914:T1D6_CM	1	-	-	-	-	-	-	-	-	-	-	-
7.7e-05	global-S%SYE	CASSESYEQYF	TCRBV09-01	TCRBJ02-07	NA	02/0914:T1D6_CM	1	-	-	-	-	-	-	-	-	-	-	-
7.7e-05	global-S%SYE	CASSESYEQYF	TCRBV02-01	TCRBJ02-07	NA	02/0914:T1D6_CM	1	-	-	-	-	-	-	-	-	-	-	-
7.7e-05	global-S%SYE	CASSLSYEQYF	TCRBV02-01	TCRBJ02-07	NA	02/0904:HD4_CM	1	-	-	-	-	-	-	-	-	-	-	-
7.7e-05	global-S%SYE	CASSLSYEQYF	TCRBV06-02	TCRBJ02-07	NA	02/0904:HD4_CM	1	-	-	-	-	-	-	-	-	-	-	-
7.7e-05	global-S%SYE	CASSLSYEQYF	TCRBV18-01	TCRBJ02-07	NA	02/0904:HD4_CM	1	-	-	-	-	-	-	-	-	-	-	-
7.7e-05	global-S%SYE	CASSLSYEQYF	TCRBV03-01	TCRBJ02-07	NA	02/0904:HD4_CM	1	-	-	-	-	-	-	-	-	-	-	-
7.7e-05	global-S%SYE	CASSLSYEQYF	TCRBV06-06	TCRBJ02-07	NA	02/0904:HD4_CM	1	-	-	-	-	-	-	-	-	-	-	-
7.7e-05	global-S%SYE	CASSLSYEQYF	TCRBV11-02	TCRBJ02-07	NA	02/0904:HD4_CM	1	-	-	-	-	-	-	-	-	-	-	-
7.7e-05	global-S%SYE	CASSLSYEQYF	TCRBV07-09	TCRBJ02-05	NA	02/0904:HD4_CM	1	-	-	-	-	-	-	-	-	-	-	-
7.7e-05	global-S%SYE	CASSLSYEQYF	TCRBV07-06	TCRBJ02-07	NA	02/0904:HD4_CM	1	-	-	-	-	-	-	-	-	-	-	-
7.7e-05	global-S%SYE	CASSLSYEQYF	TCRBV28-01	TCRBJ02-07	NA	02/0904:HD4_CM	1	-	-	-	-	-	-	-	-	-	-	-
7.7e-05	global-S%SYE	CASSLSYEQYF	TCRBV27-01	TCRBJ02-07	NA	02/0904:HD4_CM	1	-	-	-	-	-	-	-	-	-	-	-
7.7e-05	global-S%SYE	CASSLSYEQYF	TCRBV07-09	TCRBJ02-07	NA	02/0904:HD4_CM	1	-	-	-	-	-	-	-	-	-	-	-
7.7e-05	global-S%SYE	CASSLSYEQYF	TCRBV12-03	TCRBJ02-07	NA	02/0904:HD4_CM	1	-	-	-	-	-	-	-	-	-	-	-
7.7e-05	global-S%SYE	CASSLSYEQYF	TCRBV07-08	TCRBJ02-07	NA	02/0908:HD8_CM	1	-	-	-	-	-	-	-	-	-	-	-
7.7e-05	global-S%SYE	CASSLSYEQYF	TCRBV07-02	TCRBJ02-07	NA	02/0908:HD8_CM	1	-	-	-	-	-	-	-	-	-	-	-
7.7e-05	global-S%SYE	CASSLSYEQYF	TCRBV02-01	TCRBJ02-07	NA	02/0908:HD8_CM	1	-	-	-	-	-	-	-	-	-	-	-
7.7e-05	global-S%SYE	CASSLSYEQYF	TCRBV11-02	TCRBJ02-07	NA	02/0908:HD8_CM	1	-	-	-	-	-	-	-	-	-	-	-
7.7e-05	global-S%SYE	CASSLSYEQYF	TCRBV12-03	TCRBJ02-07	NA	02/0908:HD8_CM	1	-	-	-	-	-	-	-	-	-	-	-
7.7e-05	global-S%SYE	CASSLSYEQYF	TCRBV07-09	TCRBJ02-07	NA	02/0908:HD8_CM	1	-	-	-	-	-	-	-	-	-	-	-
7.7e-05	global-S%SYE	CASSLSYEQYF	TCRBV28-01	TCRBJ02-07	NA	02/0908:HD8_CM	1	-	-	-	-	-	-	-	-	-	-	-
7.7e-05	global-S%SYE	CASSLSYEQYF	TCRBV07-06	TCRBJ02-07	NA	02/0909:T1D1_CM	1	-	-	-	-	-	-	-	-	-	-	-
7.7e-05	global-S%SYE	CASSLSYEQYF	TCRBV28-01	TCRBJ02-07	NA	02/0909:T1D1_CM	1	-	-	-	-	-	-	-	-	-	-	-
7.7e-05	global-S%SYE	CASSLSYEQYF	TCRBV05-06	TCRBJ02-07	NA	02/0909:T1D1_CM	1	-	-	-	-	-	-	-	-	-	-	-
7.7e-05	global-S%SYE	CASSLSYEQYF	TCRBV07-09	TCRBJ02-05	NA	02/0909:T1D1_CM	1	-	-	-	-	-	-	-	-	-	-	-
7.7e-05	global-S%SYE	CASSLSYEQYF	TCRBV02-01	TCRBJ02-07	NA	02/0909:T1D1_CM	1	-	-	-	-	-	-	-	-	-	-	-
7.7e-05	global-S%SYE	CASSLSYEQYF	TCRBV07-02	TCRBJ02-07	NA	02/0909:T1D1_CM	1	-	-	-	-	-	-	-	-	-	-	-
7.7e-05	global-S%SYE	CASSLSYEQYF	TCRBV12-03	TCRBJ02-07	NA	02/0909:T1D1_CM	1	-	-	-	-	-	-	-	-	-	-	-
7.7e-05	global-S%SYE	CASSLSYEQYF	TCRBV16-01	TCRBJ02-07	NA	02/0909:T1D1_CM	1	-	-	-	-	-	-	-	-	-	-	-
7.7e-05	global-S%SYE	CASSLSYEQYF	TCRBV07-09	TCRBJ02-07	NA	02/0909:T1D1_CM	1	-	-	-	-	-	-	-	-	-	-	-
7.7e-05	global-S%SYE	CASSLSYEQYF	TCRBV07-08	TCRBJ02-07	NA	02/0910:T1D2_CM	1	-	-	-	-	-	-	-	-	-	-	-
7.7e-05	global-S%SYE	CASSLSYEQYF	TCRBV05-01	TCRBJ02-07	NA	02/0910:T1D2_CM	1	-	-	-	-	-	-	-	-	-	-	-
7.7e-05	global-S%SYE	CASSLSYEQYF	TCRBV28-01	TCRBJ02-07	NA	02/0910:T1D2_CM	1	-	-	-	-	-	-	-	-	-	-	-
7.7e-05	global-S%SYE	CASSLSYEQYF	TCRBV12-03	TCRBJ02-07	NA	02/0910:T1D2_CM	1	-	-	-	-	-	-	-	-	-	-	-
7.7e-05	global-S%SYE	CASSLSYEQYF	TCRBV07-02	TCRBJ02-07	NA	02/0910:T1D2_CM	1	-	-	-	-	-	-	-	-	-	-	-
7.7e-05	global-S%SYE	CASSLSYEQYF	TCRBV12-03	TCRBJ02-07	NA	02/0911:T1D3_CM	1	-	-	-	-	-	-	-	-	-	-	-
7.7e-05	global-S%SYE	CASSLSYEQYF	TCRBV05-06	TCRBJ02-05	NA	02/0911:T1D3_CM	1	-	-	-	-	-	-	-	-	-	-	-
7.7e-05	global-S%SYE	CASSLSYEQYF	TCRBV06-02	TCRBJ02-07	NA	02/0911:T1D3_CM	1	-	-	-	-	-	-	-	-	-	-	-
7.7e-05	global-S%SYE	CASSLSYEQYF	TCRBV07-02	TCRBJ02-05	NA	02/0911:T1D3_CM	1	-	-	-	-	-	-	-	-	-	-	-
7.7e-05	global-S%SYE	CASSLSYEQYF	TCRBV28-01	TCRBJ02-05	NA	02/0911:T1D3_CM	1	-	-	-	-	-	-	-	-	-	-	-
7.7e-05	global-S%SYE	CASSLSYEQYF	TCRBV05-06	TCRBJ02-07	NA	02/0911:T1D3_CM	1	-	-	-	-	-	-	-	-	-	-	-
7.7e-05	global-S%SYE	CASSLSYEQYF	TCRBV07-02	TCRBJ02-07	NA	02/0911:T1D3_CM	1	-	-	-	-	-	-	-	-	-	-	-
7.7e-05	global-S%SYE	CASSLSYEQYF	TCRBV07-09	TCRBJ02-07	NA	02/0911:T1D3_CM	1	-	-	-	-	-	-	-	-	-	-	-
7.7e-05	global-S%SYE	CASSLSYEQYF	TCRBV28-01	TCRBJ02-07	NA	02/0911:T1D3_CM	1	-	-	-	-	-	-	-	-	-	-	-
7.7e-05	global-S%SYE	CASSLSYEQYF	TCRBV11-01	TCRBJ02-07	NA	02/0911:T1D3_CM	1	-	-	-	-	-	-	-	-	-	-	-
7.7e-05	global-S%SYE	CASSLSYEQYF	TCRBV14-01	TCRBJ02-07	NA	02/0912:T1D4_CM	1	-	-	-	-	-	-	-	-	-	-	-
7.7e-05	global-S%SYE	CASSLSYEQYF	TCRBV28-01	TCRBJ02-07	NA	02/0912:T1D4_CM	1	-	-	-	-	-	-	-	-	-	-	-
7.7e-05	global-S%SYE	CASSLSYEQYF	TCRBV05-01	TCRBJ02-07	NA	02/0912:T1D4_CM	1	-	-	-	-	-	-	-	-	-	-	-
7.7e-05	global-S%SYE	CASSLSYEQYF	TCRBV03-01	TCRBJ02-05	NA	02/0912:T1D4_CM	1	-	-	-	-	-	-	-	-	-	-	-
7.7e-05	global-S%SYE	CASSLSYEQYF	TCRBV07-03	TCRBJ02-07	NA	02/0912:T1D4_CM	1	-	-	-	-	-	-	-	-	-	-	-
7.7e-05	global-S%SYE	CASSLSYEQYF	TCRBV11-03	TCRBJ02-07	NA	02/0912:T1D4_CM	1	-	-	-	-	-	-	-	-	-	-	-
7.7e-05	global-S%SYE	CASSLSYEQYF	TCRBV07-09	TCRBJ02-07	NA	02/0912:T1D4_CM	1	-	-	-	-	-	-	-	-	-	-	-
7.7e-05	global-S%SYE	CASSLSYEQYF	TCRBV11-01	TCRBJ02-07	NA	02/0912:T1D4_CM	1	-	-	-	-	-	-	-	-	-	-	-
7.7e-05	global-S%SYE	CASSLSYEQYF	TCRBV07-02	TCRBJ02-07	NA	02/0912:T1D4_CM	1	-	-	-	-	-	-	-	-	-	-	-
7.7e-05	global-S%SYE	CASSLSYEQYF	TCRBV02-01	TCRBJ02-07	NA	02/0912:T1D4_CM	1	-	-	-	-	-	-	-	-	-	-	-
7.7e-05	global-S%SYE	CASSLSYEQYF	TCRBV07-08	TCRBJ02-07	NA	02/0912:T1D4_CM	1	-	-	-	-	-	-	-	-	-	-	-
7.7e-05	global-S%SYE	CASSLSYEQYF	TCRBV03-01	TCRBJ02-07	NA	02/0912:T1D4_CM	1	-	-	-	-	-	-	-	-	-	-	-
7.7e-05	global-S%SYE	CASSLSYEQYF	TCRBV11-02	TCRBJ02-07	NA	02/0912:T1D4_CM	1	-	-	-	-	-	-	-	-	-	-	-
7.7e-05	global-S%SYE	CASSLSYEQYF	TCRBV12-03	TCRBJ02-07	NA	02/0912:T1D4_CM	1	-	-	-	-	-	-	-	-	-	-	-
7.7e-05	global-S%SYE	CASSLSYEQYF	TCRBV05-04	TCRBJ02-07	NA	02/0914:T1D6_CM	1	-	-	-	-	-	-	-	-	-	-	-
7.7e-05	global-S%SYE	CASSLSYEQYF	TCRBV11-03	TCRBJ02-07	NA	02/0914:T1D6_CM	1	-	-	-	-	-	-	-	-	-	-	-
7.7e-05	global-S%SYE	CASSLSYEQYF	TCRBV05-08	TCRBJ02-07	NA	02/0914:T1D6_CM	1	-	-	-	-	-	-	-	-	-	-	-
7.7e-05	global-S%SYE	CASSLSYEQYF	TCRBV02-01	TCRBJ02-07	NA	02/0914:T1D6_CM	1	-	-	-	-	-	-	-	-	-	-	-
7.7e-05	global-S%SYE	CASSLSYEQYF	TCRBV06-02	TCRBJ02-07	NA	02/0914:T1D6_CM	1	-	-	-	-	-	-	-	-	-	-	-
7.7e-05	global-S%SYE	CASSLSYEQYF	TCRBV07-08	TCRBJ02-07	NA	02/0914:T1D6_CM	1	-	-	-	-	-	-	-	-	-	-	-
7.7e-05	global-S%SYE	CASSLSYEQYF	TCRBV12-03	TCRBJ02-07	NA	02/0914:T1D6_CM	1	-	-	-	-	-	-	-	-	-	-	-
7.7e-05	global-S%SYE	CASSLSYEQYF	TCRBV03-01	TCRBJ02-07	NA	02/0914:T1D6_CM	1	-	-	-	-	-	-	-	-	-	-	-
7.7e-05	global-S%SYE	CASSLSYEQYF	TCRBV05-01	TCRBJ02-07	NA	02/0914:T1D6_CM	1	-	-	-	-	-	-	-	-	-	-	-
7.7e-05	global-S%SYE	CASSLSYEQYF	TCRBV07-02	TCRBJ02-07	NA	02/0914:T1D6_CM	1	-	-	-	-	-	-	-	-	-	-	-
7.7e-05	global-S%SYE	CASSLSYEQYF	TCRBV07-09	TCRBJ02-07	NA	02/0914:T1D6_CM	1	-	-	-	-	-	-	-	-	-	-	-
7.7e-05	global-S%SYE	CASSLSYEQYF	TCRBV28-01	TCRBJ02-07	NA	02/0914:T1D6_CM	1	-	-	-	-	-	-	-	-	-	-	-
7.7e-05	global-S%SYE	CASSLSYEQYF	TCRBV11-01	TCRBJ02-07	NA	02/0915:T1D7_CM	1	-	-	-	-	-	-	-	-	-	-	-
7.7e-05	global-S%SYE	CASSLSYEQYF	TCRBV28-01	TCRBJ02-05	NA	02/0915:T1D7_CM	1	-	-	-	-	-	-	-	-	-	-	-
7.7e-05	global-S%SYE	CASSLSYEQYF	TCRBV05-06	TCRBJ02-07	NA	02/0915:T1D7_CM	1	-	-	-	-	-	-	-	-	-	-	-
7.7e-05	global-S%SYE	CASSLSYEQYF	TCRBV05-01	TCRBJ02-07	NA	02/0915:T1D7_CM	1	-	-	-	-	-	-	-	-	-	-	-
7.7e-05	global-S%SYE	CASSLSYEQYF	TCRBV27-01	TCRBJ02-07	NA	02/0915:T1D7_CM	1	-	-	-	-	-	-	-	-	-	-	-
7.7e-05	global-S%SYE	CASSLSYEQYF	TCRBV07-08	TCRBJ02-07	NA	02/0915:T1D7_CM	1	-	-	-	-	-	-	-	-	-	-	-
7.7e-05	global-S%SYE	CASSLSYEQYF	TCRBV07-02	TCRBJ02-07	NA	02/0915:T1D7_CM	1	-	-	-	-	-	-	-	-	-	-	-
7.7e-05	global-S%SYE	CASSLSYEQYF	TCRBV06-06	TCRBJ02-07	NA	02/0915:T1D7_CM	1	-	-	-	-	-	-	-	-	-	-	-
7.7e-05	global-S%SYE	CASSLSYEQYF	TCRBV07-09	TCRBJ02-07	NA	02/0915:T1D7_CM	1	-	-	-	-	-	-	-	-	-	-	-
7.7e-05	global-S%SYE	CASSLSYEQYF	TCRBV03-01	TCRBJ02-07	NA	02/0915:T1D7_CM	1	-	-	-	-	-	-	-	-	-	-	-
7.7e-05	global-S%SYE	CASSLSYEQYF	TCRBV28-01	TCRBJ02-07	NA	02/0915:T1D7_CM	1	-	-	-	-	-	-	-	-	-	-	-
7.7e-05	global-S%SYE	CASSLSYEQYF	TCRBV14-01	TCRBJ02-07	NA	02/0915:T1D7_CM	1	-	-	-	-	-	-	-	-	-	-	-
7.7e-05	global-S%SYE	CASSLSYEQYF	TCRBV05-01	TCRBJ02-05	NA	02/0916:T1D8_CM	1	-	-	-	-	-	-	-	-	-	-	-
7.7e-05	global-S%SYE	CASSLSYEQYF	TCRBV11-02	TCRBJ02-07	NA	02/0916:T1D8_CM	1	-	-	-	-	-	-	-	-	-	-	-
7.7e-05	global-S%SYE	CASSLSYEQYF	TCRBV05-01	TCRBJ02-07	NA	02/0916:T1D8_CM	1	-	-	-	-	-	-	-	-	-	-	-
7.7e-05	global-S%SYE	CASSLSYEQYF	TCRBV07-09	TCRBJ02-07	NA	02/0916:T1D8_CM	1	-	-	-	-	-	-	-	-	-	-	-
7.7e-05	global-S%SYE	CASSLSYEQYF	TCRBV12-03	TCRBJ02-07	NA	02/0916:T1D8_CM	1	-	-	-	-	-	-	-	-	-	-	-
7.7e-05	global-S%SYE	CASSLSYEQYF	TCRBV07-02	TCRBJ02-07	NA	02/0916:T1D8_CM	1	-	-	-	-	-	-	-	-	-	-	-
7.7e-05	global-S%SYE	CASSLSYEQYF	TCRBV28-01	TCRBJ02-07	NA	02/0916:T1D8_CM	1	-	-	-	-	-	-	-	-	-	-	-
7.7e-05	global-S%SYE	CASSQSYEQYF	TCRBV16-01	TCRBJ02-07	NA	02/0904:HD4_CM	1	-	-	-	-	-	-	-	-	-	-	-
7.7e-05	global-S%SYE	CASSQSYEQYF	TCRBV03-01	TCRBJ02-07	NA	02/0904:HD4_CM	1	-	-	-	-	-	-	-	-	-	-	-
7.7e-05	global-S%SYE	CASSQSYEQYF	TCRBV14-01	TCRBJ02-07	NA	02/0904:HD4_CM	1	-	-	-	-	-	-	-	-	-	-	-
7.7e-05	global-S%SYE	CASSQSYEQYF	TCRBV04-03	TCRBJ02-07	NA	02/0916:T1D8_CM	1	-	-	-	-	-	-	-	-	-	-	-
7.7e-05	global-S%SYE	CASSQSYEQYF	TCRBV04-01	TCRBJ02-07	NA	02/0916:T1D8_CM	1	-	-	-	-	-	-	-	-	-	-	-
7.7e-05	global-S%SYE	CASSQSYEQYF	TCRBV12-03	TCRBJ02-07	NA	02/0916:T1D8_CM	1	-	-	-	-	-	-	-	-	-	-	-
7.7e-05	global-S%SYE	CASSASYEQYF	TCRBV11-02	TCRBJ02-07	NA	02/0908:HD8_CM	1	-	-	-	-	-	-	-	-	-	-	-
7.7e-05	global-S%SYE	CASSASYEQYF	TCRBV07-03	TCRBJ02-07	NA	02/0908:HD8_CM	1	-	-	-	-	-	-	-	-	-	-	-
7.7e-05	global-S%SYE	CASSASYEQYF	TCRBV05-01	TCRBJ02-07	NA	02/0908:HD8_CM	1	-	-	-	-	-	-	-	-	-	-	-
7.7e-05	global-S%SYE	CASSASYEQYF	TCRBV07-09	TCRBJ02-07	NA	02/0908:HD8_CM	1	-	-	-	-	-	-	-	-	-	-	-
7.7e-05	global-S%SYE	CASSASYEQYF	TCRBV06-02	TCRBJ02-07	NA	02/0908:HD8_CM	1	-	-	-	-	-	-	-	-	-	-	-
7.7e-05	global-S%SYE	CASSASYEQYF	TCRBV02-01	TCRBJ02-07	NA	02/0908:HD8_CM	1	-	-	-	-	-	-	-	-	-	-	-
7.7e-05	global-S%SYE	CASSASYEQYF	TCRBV07-02	TCRBJ02-07	NA	02/0908:HD8_CM	1	-	-	-	-	-	-	-	-	-	-	-
7.7e-05	global-S%SYE	CASSGSYEQYF	TCRBV10-03	TCRBJ02-07	NA	02/0908:HD8_CM	1	-	-	-	-	-	-	-	-	-	-	-
7.7e-05	global-S%SYE	CASSGSYEQYF	TCRBV06-01	TCRBJ02-07	NA	02/0908:HD8_CM	1	-	-	-	-	-	-	-	-	-	-	-
7.7e-05	global-S%SYE	CASSGSYEQYF	TCRBV06-02	TCRBJ02-07	NA	02/0908:HD8_CM	1	-	-	-	-	-	-	-	-	-	-	-
7.7e-05	global-S%SYE	CASSGSYEQYF	TCRBV06-05	TCRBJ02-07	NA	02/0908:HD8_CM	1	-	-	-	-	-	-	-	-	-	-	-
7.7e-05	global-S%SYE	CASSGSYEQYF	TCRBV09-01	TCRBJ02-07	NA	02/0908:HD8_CM	1	-	-	-	-	-	-	-	-	-	-	-
7.7e-05	global-S%SYE	CASSGSYEQYF	TCRBV06-06	TCRBJ02-07	NA	02/0908:HD8_CM	1	-	-	-	-	-	-	-	-	-	-	-
7.7e-05	global-S%SYE	CASSISYEQYF	TCRBV11-01	TCRBJ02-07	NA	02/0913:T1D5_CM	1	-	-	-	-	-	-	-	-	-	-	-
7.7e-05	global-S%SYE	CASSISYEQYF	TCRBV27-01	TCRBJ02-07	NA	02/0913:T1D5_CM	1	-	-	-	-	-	-	-	-	-	-	-
7.7e-05	global-S%SYE	CASSISYEQYF	TCRBV05-05	TCRBJ02-07	NA	02/0913:T1D5_CM	1	-	-	-	-	-	-	-	-	-	-	-
7.7e-05	global-S%SYE	CASSISYEQYF	TCRBV04-02	TCRBJ02-07	NA	02/0913:T1D5_CM	1	-	-	-	-	-	-	-	-	-	-	-
7.7e-05	global-S%SYE	CASSISYEQYF	TCRBV07-06	TCRBJ02-07	NA	02/0913:T1D5_CM	1	-	-	-	-	-	-	-	-	-	-	-
7.7e-05	global-S%SYE	CASSISYEQYF	TCRBV07-02	TCRBJ02-07	NA	02/0913:T1D5_CM	1	-	-	-	-	-	-	-	-	-	-	-
7.7e-05	global-S%SYE	CASSISYEQYF	TCRBV07-09	TCRBJ02-07	NA	02/0913:T1D5_CM	1	-	-	-	-	-	-	-	-	-	-	-
7.7e-05	global-S%SYE	CASSVSYEQYF	TCRBV11-02	TCRBJ02-05	NA	02/0902:HD2_CM	1	-	-	-	-	-	-	-	-	-	-	-
7.7e-05	global-S%SYE	CASSVSYEQYF	TCRBV06-04	TCRBJ02-07	NA	02/0902:HD2_CM	1	-	-	-	-	-	-	-	-	-	-	-
7.7e-05	global-S%SYE	CASSVSYEQYF	TCRBV07-06	TCRBJ02-07	NA	02/0902:HD2_CM	1	-	-	-	-	-	-	-	-	-	-	-
7.7e-05	global-S%SYE	CASSVSYEQYF	TCRBV11-03	TCRBJ02-07	NA	02/0902:HD2_CM	1	-	-	-	-	-	-	-	-	-	-	-
7.7e-05	global-S%SYE	CASSVSYEQYF	TCRBV07-02	TCRBJ02-07	NA	02/0902:HD2_CM	1	-	-	-	-	-	-	-	-	-	-	-
7.7e-05	global-S%SYE	CASSVSYEQYF	TCRBV07-09	TCRBJ02-07	NA	02/0902:HD2_CM	1	-	-	-	-	-	-	-	-	-	-	-
7.7e-05	global-S%SYE	CASSVSYEQYF	TCRBV11-02	TCRBJ02-07	NA	02/0902:HD2_CM	1	-	-	-	-	-	-	-	-	-	-	-
7.7e-05	global-S%SYE	CASSDSYEQYF	TCRBV28-01	TCRBJ02-07	NA	02/0914:T1D6_CM	1	-	-	-	-	-	-	-	-	-	-	-
7.7e-05	global-S%SYE	CASSDSYEQYF	TCRBV02-01	TCRBJ02-07	NA	02/0914:T1D6_CM	1	-	-	-	-	-	-	-	-	-	-	-
7.7e-05	global-S%SYE	CASSDSYEQYF	TCRBV18-01	TCRBJ02-07	NA	02/0914:T1D6_CM	1	-	-	-	-	-	-	-	-	-	-	-
7.7e-05	global-S%SYE	CASSDSYEQYF	TCRBV21-01	TCRBJ02-07	NA	02/0914:T1D6_CM	1	-	-	-	-	-	-	-	-	-	-	-
7.7e-05	global-S%SYE	CASSDSYEQYF	TCRBV06-06	TCRBJ02-07	NA	02/0914:T1D6_CM	1	-	-	-	-	-	-	-	-	-	-	-
7.7e-05	global-S%SYE	CASSDSYEQYF	TCRBV19-01	TCRBJ02-07	NA	02/0914:T1D6_CM	1	-	-	-	-	-	-	-	-	-	-	-
7.7e-05	global-S%SYE	CASSDSYEQYF	TCRBV06-05	TCRBJ02-07	NA	02/0914:T1D6_CM	1	-	-	-	-	-	-	-	-	-	-	-
7.7e-05	global-S%SYE	CASSDSYEQYF	TCRBV07-09	TCRBJ02-07	NA	02/0914:T1D6_CM	1	-	-	-	-	-	-	-	-	-	-	-
7.7e-05	global-S%SYE	CASSDSYEQYF	TCRBV06-02	TCRBJ02-07	NA	02/0914:T1D6_CM	1	-	-	-	-	-	-	-	-	-	-	-
7.7e-05	global-S%SYE	CASSFSYEQYF	TCRBV07-06	TCRBJ02-07	NA	02/0904:HD4_CM	1	-	-	-	-	-	-	-	-	-	-	-
7.7e-05	global-S%SYE	CASSFSYEQYF	TCRBV07-08	TCRBJ02-07	NA	02/0904:HD4_CM	1	-	-	-	-	-	-	-	-	-	-	-
7.7e-05	global-S%SYE	CASSFSYEQYF	TCRBV12-03	TCRBJ02-05	NA	02/0904:HD4_CM	1	-	-	-	-	-	-	-	-	-	-	-
7.7e-05	global-S%SYE	CASSFSYEQYF	TCRBV07-02	TCRBJ02-07	NA	02/0904:HD4_CM	1	-	-	-	-	-	-	-	-	-	-	-
7.7e-05	global-S%SYE	CASSFSYEQYF	TCRBV03-01	TCRBJ02-07	NA	02/0904:HD4_CM	1	-	-	-	-	-	-	-	-	-	-	-
7.7e-05	global-S%SYE	CASSFSYEQYF	TCRBV07-03	TCRBJ02-07	NA	02/0904:HD4_CM	1	-	-	-	-	-	-	-	-	-	-	-
7.7e-05	global-S%SYE	CASSFSYEQYF	TCRBV05-08	TCRBJ02-07	NA	02/0904:HD4_CM	1	-	-	-	-	-	-	-	-	-	-	-
7.7e-05	global-S%SYE	CASSFSYEQYF	TCRBV11-02	TCRBJ02-07	NA	02/0904:HD4_CM	1	-	-	-	-	-	-	-	-	-	-	-
7.7e-05	global-S%SYE	CASSFSYEQYF	TCRBV12-03	TCRBJ02-07	NA	02/0904:HD4_CM	1	-	-	-	-	-	-	-	-	-	-	-
7.7e-05	global-S%SYE	CASSFSYEQYF	TCRBV07-09	TCRBJ02-07	NA	02/0904:HD4_CM	1	-	-	-	-	-	-	-	-	-	-	-
7.7e-05	global-S%SYE	CASSFSYEQYF	TCRBV10-03	TCRBJ02-07	NA	02/0906:HD6_CM	1	-	-	-	-	-	-	-	-	-	-	-
7.7e-05	global-S%SYE	CASSFSYEQYF	TCRBV25-01	TCRBJ02-07	NA	02/0906:HD6_CM	1	-	-	-	-	-	-	-	-	-	-	-
7.7e-05	global-S%SYE	CASSFSYEQYF	TCRBV02-01	TCRBJ02-07	NA	02/0906:HD6_CM	1	-	-	-	-	-	-	-	-	-	-	-
7.7e-05	global-S%SYE	CASSFSYEQYF	TCRBV06-05	TCRBJ02-07	NA	02/0906:HD6_CM	1	-	-	-	-	-	-	-	-	-	-	-
7.7e-05	global-S%SYE	CASSFSYEQYF	TCRBV07-09	TCRBJ02-07	NA	02/0906:HD6_CM	1	-	-	-	-	-	-	-	-	-	-	-
7.7e-05	global-S%SYE	CASSFSYEQYF	TCRBV28-01	TCRBJ02-07	NA	02/0906:HD6_CM	1	-	-	-	-	-	-	-	-	-	-	-
7.7e-05	global-S%SYE	CASSFSYEQYF	TCRBV12-03	TCRBJ02-07	NA	02/0906:HD6_CM	1	-	-	-	-	-	-	-	-	-	-	-
7.7e-05	global-S%SYE	CASSFSYEQYF	TCRBV05-01	TCRBJ02-07	NA	02/0915:T1D7_CM	1	-	-	-	-	-	-	-	-	-	-	-
7.7e-05	global-S%SYE	CASSFSYEQYF	TCRBV07-08	TCRBJ02-07	NA	02/0915:T1D7_CM	1	-	-	-	-	-	-	-	-	-	-	-
7.7e-05	global-S%SYE	CASSFSYEQYF	TCRBV05-08	TCRBJ02-07	NA	02/0915:T1D7_CM	1	-	-	-	-	-	-	-	-	-	-	-
7.7e-05	global-S%SYE	CASSFSYEQYF	TCRBV06-01	TCRBJ02-07	NA	02/0915:T1D7_CM	1	-	-	-	-	-	-	-	-	-	-	-
7.7e-05	global-S%SYE	CASSFSYEQYF	TCRBV07-09	TCRBJ02-07	NA	02/0915:T1D7_CM	1	-	-	-	-	-	-	-	-	-	-	-
7.7e-05	global-S%SYE	CASSFSYEQYF	TCRBV12-03	TCRBJ02-07	NA	02/0915:T1D7_CM	1	-	-	-	-	-	-	-	-	-	-	-
7.7e-05	global-S%SYE	CASSFSYEQYF	TCRBV06-05	TCRBJ02-07	NA	02/0915:T1D7_CM	1	-	-	-	-	-	-	-	-	-	-	-
7.7e-05	global-S%SYE	CASSFSYEQYF	TCRBV28-01	TCRBJ02-07	NA	02/0915:T1D7_CM	1	-	-	-	-	-	-	-	-	-	-	-
7.7e-05	global-S%SYE	CASSFSYEQYF	TCRBV02-01	TCRBJ02-07	NA	02/0915:T1D7_CM	1	-	-	-	-	-	-	-	-	-	-	-
7.7e-05	global-S%SYE	CASSFSYEQYF	TCRBV06-06	TCRBJ02-07	NA	02/0915:T1D7_CM	1	-	-	-	-	-	-	-	-	-	-	-
7.7e-05	global-S%SYE	CASSYSYEQYF	TCRBV18-01	TCRBJ02-07	NA	02/0902:HD2_CM	1	-	-	-	-	-	-	-	-	-	-	-
7.7e-05	global-S%SYE	CASSYSYEQYF	TCRBV07-03	TCRBJ02-07	NA	02/0902:HD2_CM	1	-	-	-	-	-	-	-	-	-	-	-
7.7e-05	global-S%SYE	CASSYSYEQYF	TCRBV07-09	TCRBJ02-07	NA	02/0902:HD2_CM	1	-	-	-	-	-	-	-	-	-	-	-
7.7e-05	global-S%SYE	CASSYSYEQYF	TCRBV05-04	TCRBJ02-07	NA	02/0902:HD2_CM	1	-	-	-	-	-	-	-	-	-	-	-
7.7e-05	global-S%SYE	CASSYSYEQYF	TCRBV12-03	TCRBJ02-07	NA	02/0902:HD2_CM	1	-	-	-	-	-	-	-	-	-	-	-
7.7e-05	global-S%SYE	CASSYSYEQYF	TCRBV06-02	TCRBJ02-07	NA	02/0902:HD2_CM	1	-	-	-	-	-	-	-	-	-	-	-
7.7e-05	global-S%SYE	CASSYSYEQYF	TCRBV11-03	TCRBJ02-07	NA	02/0902:HD2_CM	1	-	-	-	-	-	-	-	-	-	-	-
7.7e-05	global-S%SYE	CASSYSYEQYF	TCRBV11-02	TCRBJ02-07	NA	02/0902:HD2_CM	1	-	-	-	-	-	-	-	-	-	-	-
7.7e-05	global-S%SYE	CASSYSYEQYF	TCRBV07-02	TCRBJ02-07	NA	02/0902:HD2_CM	1	-	-	-	-	-	-	-	-	-	-	-
7.7e-05	global-S%SYE	CASSYSYEQYF	TCRBV07-02	TCRBJ02-07	NA	02/0904:HD4_CM	1	-	-	-	-	-	-	-	-	-	-	-
7.7e-05	global-S%SYE	CASSYSYEQYF	TCRBV06-05	TCRBJ02-07	NA	02/0904:HD4_CM	1	-	-	-	-	-	-	-	-	-	-	-
7.7e-05	global-S%SYE	CASSYSYEQYF	TCRBV02-01	TCRBJ02-05	NA	02/0904:HD4_CM	1	-	-	-	-	-	-	-	-	-	-	-
7.7e-05	global-S%SYE	CASSYSYEQYF	TCRBV06-02	TCRBJ02-07	NA	02/0904:HD4_CM	1	-	-	-	-	-	-	-	-	-	-	-
7.7e-05	global-S%SYE	CASSYSYEQYF	TCRBV02-01	TCRBJ02-07	NA	02/0904:HD4_CM	1	-	-	-	-	-	-	-	-	-	-	-
7.7e-05	global-S%SYE	CASSYSYEQYF	TCRBV12-03	TCRBJ02-07	NA	02/0904:HD4_CM	1	-	-	-	-	-	-	-	-	-	-	-
7.7e-05	global-S%SYE	CSASLSYEQYF	TCRBV20-01	TCRBJ02-07	NA	02/0905:HD5_CM	1	-	-	-	-	-	-	-	-	-	-	-
7.7e-05	global-S%SYE	CASSFSYEQFF	TCRBV11-02	TCRBJ02-01	NA	02/0912:T1D4_CM	1	-	-	-	-	-	-	-	-	-	-	-
7.7e-05	global-S%SYE	CASSFSYEQFF	TCRBV05-06	TCRBJ02-01	NA	02/0912:T1D4_CM	1	-	-	-	-	-	-	-	-	-	-	-
7.7e-05	global-S%SYE	CASSFSYEQFF	TCRBV03-01	TCRBJ02-01	NA	02/0912:T1D4_CM	1	-	-	-	-	-	-	-	-	-	-	-
7.7e-05	global-S%SYE	CASSFSYEQFF	TCRBV05-05	TCRBJ02-01	NA	02/0912:T1D4_CM	1	-	-	-	-	-	-	-	-	-	-	-
7.7e-05	global-S%SYE	CASSFSYEQFF	TCRBV05-01	TCRBJ02-01	NA	02/0912:T1D4_CM	1	-	-	-	-	-	-	-	-	-	-	-
7.7e-05	global-S%SYE	CASSFSYEQFF	TCRBV07-02	TCRBJ02-01	NA	02/0912:T1D4_CM	1	-	-	-	-	-	-	-	-	-	-	-
7.7e-05	global-S%SYE	CASSFSYEQFF	TCRBV07-09	TCRBJ02-01	NA	02/0912:T1D4_CM	1	-	-	-	-	-	-	-	-	-	-	-
7.7e-05	global-S%SYE	CASSFSYEQFF	TCRBV04-02	TCRBJ02-01	NA	02/0912:T1D4_CM	1	-	-	-	-	-	-	-	-	-	-	-
7.7e-05	global-S%SYE	CASSFSYEQFF	TCRBV05-04	TCRBJ02-01	NA	02/0912:T1D4_CM	1	-	-	-	-	-	-	-	-	-	-	-
0.00024	global-SL%NE	CASSLNNEQFF	TCRBV02-01	TCRBJ02-01	NA	02/0912:T1D4_CM	1	-	-	-	-	-	-	-	-	-	-	-
0.00024	global-SL%NE	CASSLNNEQFF	TCRBV05-01	TCRBJ02-01	NA	02/0912:T1D4_CM	1	-	-	-	-	-	-	-	-	-	-	-
0.00024	global-SL%NE	CASSLNNEQFF	TCRBV25-01	TCRBJ02-01	NA	02/0912:T1D4_CM	1	-	-	-	-	-	-	-	-	-	-	-
0.00024	global-SL%NE	CASSLNNEQFF	TCRBV10-02	TCRBJ02-01	NA	02/0912:T1D4_CM	1	-	-	-	-	-	-	-	-	-	-	-
0.00024	global-SL%NE	CASSLNNEQFF	TCRBV07-02	TCRBJ02-01	NA	02/0912:T1D4_CM	1	-	-	-	-	-	-	-	-	-	-	-
0.00024	global-SL%NE	CASSLNNEQFF	TCRBV11-03	TCRBJ02-01	NA	02/0912:T1D4_CM	1	-	-	-	-	-	-	-	-	-	-	-
0.00024	global-SL%NE	CASSLNNEQFF	TCRBV09-01	TCRBJ02-01	NA	02/0912:T1D4_CM	1	-	-	-	-	-	-	-	-	-	-	-
0.00024	global-SL%NE	CASSLNNEQFF	TCRBV03-01	TCRBJ02-01	NA	02/0912:T1D4_CM	1	-	-	-	-	-	-	-	-	-	-	-
0.00024	global-SL%NE	CASSLNNEQFF	TCRBV11-01	TCRBJ02-01	NA	02/0912:T1D4_CM	1	-	-	-	-	-	-	-	-	-	-	-
0.00024	global-SL%NE	CASSLNNEQFF	TCRBV07-03	TCRBJ02-01	NA	02/0912:T1D4_CM	1	-	-	-	-	-	-	-	-	-	-	-
0.00024	global-SL%NE	CASSLNNEQFF	TCRBV28-01	TCRBJ02-01	NA	02/0912:T1D4_CM	1	-	-	-	-	-	-	-	-	-	-	-
0.00024	global-SL%NE	CASSLENEQFF	TCRBV27-01	TCRBJ02-01	NA	02/0901:HD1_CM	1	-	-	-	-	-	-	-	-	-	-	-
0.00024	global-SL%NE	CASSLENEQFF	TCRBV06-05	TCRBJ02-01	NA	02/0901:HD1_CM	1	-	-	-	-	-	-	-	-	-	-	-
0.00024	global-SL%NE	CASSLENEQFF	TCRBV12-03	TCRBJ02-01	NA	02/0901:HD1_CM	1	-	-	-	-	-	-	-	-	-	-	-
0.00024	global-SL%NE	CASSLRNEQFF	TCRBV05-06	TCRBJ02-01	NA	02/0903:HD3_CM	1	-	-	-	-	-	-	-	-	-	-	-
0.00024	global-SL%NE	CASSLRNEQFF	TCRBV05-04	TCRBJ02-01	NA	02/0903:HD3_CM	1	-	-	-	-	-	-	-	-	-	-	-
0.00024	global-SL%NE	CASSLRNEQYF	TCRBV06-05	TCRBJ02-05	NA	02/0906:HD6_CM	1	-	-	-	-	-	-	-	-	-	-	-
0.00024	global-SL%NE	CASSLRNEQYF	TCRBV07-02	TCRBJ02-07	NA	02/0906:HD6_CM	1	-	-	-	-	-	-	-	-	-	-	-
0.00024	global-SL%NE	CASSLRNEQYF	TCRBV03-01	TCRBJ02-07	NA	02/0906:HD6_CM	1	-	-	-	-	-	-	-	-	-	-	-
0.00024	global-SL%NE	CASSLRNEQYF	TCRBV10-03	TCRBJ02-07	NA	02/0906:HD6_CM	1	-	-	-	-	-	-	-	-	-	-	-
0.00024	global-SL%NE	CASSLRNEQYF	TCRBV12-03	TCRBJ02-07	NA	02/0906:HD6_CM	1	-	-	-	-	-	-	-	-	-	-	-
0.00024	global-SL%NE	CASSLRNEQYF	TCRBV06-06	TCRBJ02-07	NA	02/0906:HD6_CM	1	-	-	-	-	-	-	-	-	-	-	-
0.00024	global-SL%NE	CASSLRNEQYF	TCRBV06-05	TCRBJ02-07	NA	02/0906:HD6_CM	1	-	-	-	-	-	-	-	-	-	-	-
0.00024	global-SL%NE	CASSLRNEQYF	TCRBV06-01	TCRBJ02-07	NA	02/0906:HD6_CM	1	-	-	-	-	-	-	-	-	-	-	-
0.00024	global-SL%NE	CASSLRNEQYF	TCRBV06-02	TCRBJ02-07	NA	02/0906:HD6_CM	1	-	-	-	-	-	-	-	-	-	-	-
0.00024	global-SL%NE	CASSLDNEQFF	TCRBV07-09	TCRBJ02-01	NA	02/0901:HD1_CM	1	-	-	-	-	-	-	-	-	-	-	-
0.00024	global-SL%NE	CASSLDNEQFF	TCRBV05-04	TCRBJ02-01	NA	02/0901:HD1_CM	1	-	-	-	-	-	-	-	-	-	-	-
0.00024	global-SL%NE	CASSLDNEQFF	TCRBV02-01	TCRBJ02-01	NA	02/0901:HD1_CM	1	-	-	-	-	-	-	-	-	-	-	-
0.00024	global-SL%NE	CASSLDNEQFF	TCRBV05-01	TCRBJ02-01	NA	02/0901:HD1_CM	1	-	-	-	-	-	-	-	-	-	-	-
0.00024	global-SL%NE	CASSLDNEQFF	TCRBV07-02	TCRBJ02-01	NA	02/0901:HD1_CM	1	-	-	-	-	-	-	-	-	-	-	-
0.00024	global-SL%NE	CASSLDNEQFF	TCRBV07-08	TCRBJ02-01	NA	02/0901:HD1_CM	1	-	-	-	-	-	-	-	-	-	-	-
0.00024	global-SL%NE	CASSLDNEQFF	TCRBV04-01	TCRBJ02-01	NA	02/0904:HD4_CM	1	-	-	-	-	-	-	-	-	-	-	-
0.00024	global-SL%NE	CASSLDNEQFF	TCRBV07-02	TCRBJ02-01	NA	02/0904:HD4_CM	1	-	-	-	-	-	-	-	-	-	-	-
0.00024	global-SL%NE	CASSLDNEQFF	TCRBV02-01	TCRBJ02-01	NA	02/0904:HD4_CM	1	-	-	-	-	-	-	-	-	-	-	-
0.00024	global-SL%NE	CASSLDNEQFF	TCRBV05-06	TCRBJ02-01	NA	02/0904:HD4_CM	1	-	-	-	-	-	-	-	-	-	-	-
0.00024	global-SL%NE	CASSLDNEQFF	TCRBV11-01	TCRBJ02-01	NA	02/0904:HD4_CM	1	-	-	-	-	-	-	-	-	-	-	-
0.00024	global-SL%NE	CASSLDNEQFF	TCRBV05-01	TCRBJ02-01	NA	02/0904:HD4_CM	1	-	-	-	-	-	-	-	-	-	-	-
0.00024	global-SL%NE	CASSLDNEQFF	TCRBV28-01	TCRBJ02-01	NA	02/0904:HD4_CM	1	-	-	-	-	-	-	-	-	-	-	-
0.00024	global-SL%NE	CASSLDNEQFF	TCRBV07-09	TCRBJ02-01	NA	02/0904:HD4_CM	1	-	-	-	-	-	-	-	-	-	-	-
0.00024	global-SL%NE	CASSLDNEQFF	TCRBV11-01	TCRBJ02-01	NA	02/0911:T1D3_CM	1	-	-	-	-	-	-	-	-	-	-	-
0.00024	global-SL%NE	CASSLDNEQFF	TCRBV05-01	TCRBJ02-01	NA	02/0911:T1D3_CM	1	-	-	-	-	-	-	-	-	-	-	-
0.00024	global-SL%NE	CASSLDNEQFF	TCRBV11-02	TCRBJ02-01	NA	02/0911:T1D3_CM	1	-	-	-	-	-	-	-	-	-	-	-
0.00024	global-SL%NE	CASSLDNEQFF	TCRBV27-01	TCRBJ02-01	NA	02/0911:T1D3_CM	1	-	-	-	-	-	-	-	-	-	-	-
0.00024	global-SL%NE	CASSLDNEQFF	TCRBV07-02	TCRBJ02-01	NA	02/0911:T1D3_CM	1	-	-	-	-	-	-	-	-	-	-	-
0.00024	global-SL%NE	CASSLDNEQFF	TCRBV07-09	TCRBJ02-01	NA	02/0911:T1D3_CM	1	-	-	-	-	-	-	-	-	-	-	-
0.00024	global-SL%NE	CASSLDNEQFF	TCRBV11-03	TCRBJ02-01	NA	02/0912:T1D4_CM	1	-	-	-	-	-	-	-	-	-	-	-
0.00024	global-SL%NE	CASSLDNEQFF	TCRBV07-06	TCRBJ02-01	NA	02/0912:T1D4_CM	1	-	-	-	-	-	-	-	-	-	-	-
0.00024	global-SL%NE	CASSLDNEQFF	TCRBV02-01	TCRBJ02-01	NA	02/0912:T1D4_CM	1	-	-	-	-	-	-	-	-	-	-	-
0.00024	global-SL%NE	CASSLDNEQFF	TCRBV12-03	TCRBJ02-01	NA	02/0912:T1D4_CM	1	-	-	-	-	-	-	-	-	-	-	-
0.00024	global-SL%NE	CASSLDNEQFF	TCRBV05-01	TCRBJ02-01	NA	02/0912:T1D4_CM	1	-	-	-	-	-	-	-	-	-	-	-
0.00024	global-SL%NE	CASSLDNEQFF	TCRBV07-02	TCRBJ02-01	NA	02/0912:T1D4_CM	1	-	-	-	-	-	-	-	-	-	-	-
0.00024	global-SL%NE	CASSLDNEQFF	TCRBV11-02	TCRBJ02-01	NA	02/0912:T1D4_CM	1	-	-	-	-	-	-	-	-	-	-	-
0.00024	global-SL%NE	CASSLDNEQFF	TCRBV07-03	TCRBJ02-01	NA	02/0912:T1D4_CM	1	-	-	-	-	-	-	-	-	-	-	-
0.00024	global-SL%NE	CASSLDNEQFF	TCRBV07-09	TCRBJ02-01	NA	02/0912:T1D4_CM	1	-	-	-	-	-	-	-	-	-	-	-
0.00024	global-SL%NE	CASSLQNEQFF	TCRBV05-06	TCRBJ02-01	NA	02/0911:T1D3_CM	1	-	-	-	-	-	-	-	-	-	-	-
0.00024	global-SL%NE	CASSLQNEQFF	TCRBV07-02	TCRBJ02-01	NA	02/0911:T1D3_CM	1	-	-	-	-	-	-	-	-	-	-	-
0.00024	global-SL%NE	CASSLQNEQFF	TCRBV07-06	TCRBJ02-01	NA	02/0911:T1D3_CM	1	-	-	-	-	-	-	-	-	-	-	-
0.00024	global-SL%NE	CASSLQNEQFF	TCRBV11-02	TCRBJ02-01	NA	02/0911:T1D3_CM	1	-	-	-	-	-	-	-	-	-	-	-
0.00024	global-SL%NE	CASSLQNEQFF	TCRBV07-09	TCRBJ02-01	NA	02/0911:T1D3_CM	1	-	-	-	-	-	-	-	-	-	-	-
0.00024	global-SL%NE	CASSLHNEQFF	TCRBV07-08	TCRBJ02-01	NA	02/0904:HD4_CM	1	-	-	-	-	-	-	-	-	-	-	-
0.00024	global-SL%NE	CASSLHNEQFF	TCRBV18-01	TCRBJ02-01	NA	02/0904:HD4_CM	1	-	-	-	-	-	-	-	-	-	-	-
0.00024	global-SL%NE	CASSLGNEQFF	TCRBV11-03	TCRBJ02-01	NA	02/0908:HD8_CM	1	-	-	-	-	-	-	-	-	-	-	-
0.00024	global-SL%NE	CASSLGNEQFF	TCRBV05-06	TCRBJ02-01	NA	02/0908:HD8_CM	1	-	-	-	-	-	-	-	-	-	-	-
0.00024	global-SL%NE	CASSLGNEQFF	TCRBV21-01	TCRBJ02-01	NA	02/0908:HD8_CM	1	-	-	-	-	-	-	-	-	-	-	-
0.00024	global-SL%NE	CASSLGNEQFF	TCRBV05-01	TCRBJ02-01	NA	02/0910:T1D2_CM	1	-	-	-	-	-	-	-	-	-	-	-
0.00024	global-SL%NE	CASSLGNEQFF	TCRBV07-03	TCRBJ02-01	NA	02/0910:T1D2_CM	1	-	-	-	-	-	-	-	-	-	-	-
0.00024	global-SL%NE	CASSLGNEQFF	TCRBV28-01	TCRBJ02-01	NA	02/0910:T1D2_CM	1	-	-	-	-	-	-	-	-	-	-	-
0.00024	global-SL%NE	CASSLGNEQFF	TCRBV12-03	TCRBJ02-01	NA	02/0910:T1D2_CM	1	-	-	-	-	-	-	-	-	-	-	-
0.00024	global-SL%NE	CASSLGNEQFF	TCRBV11-02	TCRBJ02-01	NA	02/0910:T1D2_CM	1	-	-	-	-	-	-	-	-	-	-	-
0.00024	global-SL%NE	CASSLGNEQFF	TCRBV27-01	TCRBJ02-01	NA	02/0910:T1D2_CM	1	-	-	-	-	-	-	-	-	-	-	-
0.00024	global-SL%NE	CASSLGNEQYF	TCRBV07-06	TCRBJ02-07	NA	02/0916:T1D8_CM	1	-	-	-	-	-	-	-	-	-	-	-
0.00024	global-SL%NE	CASSLGNEQYF	TCRBV12-03	TCRBJ02-07	NA	02/0916:T1D8_CM	1	-	-	-	-	-	-	-	-	-	-	-
0.00024	global-SL%NE	CASSLGNEQYF	TCRBV07-09	TCRBJ02-07	NA	02/0916:T1D8_CM	1	-	-	-	-	-	-	-	-	-	-	-
0.00024	global-SL%NE	CASSLYNEQFF	TCRBV06-05	TCRBJ02-01	NA	02/0904:HD4_CM	1	-	-	-	-	-	-	-	-	-	-	-
0.00024	global-SL%NE	CASSLYNEQFF	TCRBV05-06	TCRBJ02-01	NA	02/0904:HD4_CM	1	-	-	-	-	-	-	-	-	-	-	-
0.00024	global-SL%NE	CASSLYNEQFF	TCRBV05-01	TCRBJ02-01	NA	02/0904:HD4_CM	1	-	-	-	-	-	-	-	-	-	-	-
0.00024	global-SL%NE	CASSLYNEQFF	TCRBV06-02	TCRBJ02-01	NA	02/0904:HD4_CM	1	-	-	-	-	-	-	-	-	-	-	-
0.00024	global-SL%NE	CASSLYNEQFF	TCRBV02-01	TCRBJ02-01	NA	02/0904:HD4_CM	1	-	-	-	-	-	-	-	-	-	-	-
0.00024	global-SL%NE	CASSLYNEQFF	TCRBV06-01	TCRBJ02-01	NA	02/0904:HD4_CM	1	-	-	-	-	-	-	-	-	-	-	-
0.00024	global-SL%NE	CASSLYNEQFF	TCRBV28-01	TCRBJ02-01	NA	02/0904:HD4_CM	1	-	-	-	-	-	-	-	-	-	-	-
0.00024	global-SL%NE	CASSLYNEQFF	TCRBV06-06	TCRBJ02-01	NA	02/0904:HD4_CM	1	-	-	-	-	-	-	-	-	-	-	-
0.00024	global-SL%NE	CASSLYNEQFF	TCRBV07-09	TCRBJ02-01	NA	02/0904:HD4_CM	1	-	-	-	-	-	-	-	-	-	-	-
0.00024	global-SL%NE	CASSLYNEQFF	TCRBV09-01	TCRBJ02-01	NA	02/0904:HD4_CM	1	-	-	-	-	-	-	-	-	-	-	-
0.00024	global-SL%NE	CASSLYNEQFF	TCRBV03-01	TCRBJ02-01	NA	02/0904:HD4_CM	1	-	-	-	-	-	-	-	-	-	-	-
0.00024	global-SL%NE	CASSLYNEQFF	TCRBV27-01	TCRBJ02-01	NA	02/0904:HD4_CM	1	-	-	-	-	-	-	-	-	-	-	-
0.00024	global-SL%NE	CASSLYNEQFF	TCRBV14-01	TCRBJ02-01	NA	02/0904:HD4_CM	1	-	-	-	-	-	-	-	-	-	-	-
0.00024	global-SL%NE	CASSLYNEQFF	TCRBV05-06	TCRBJ02-01	NA	02/0906:HD6_CM	1	-	-	-	-	-	-	-	-	-	-	-
0.00024	global-SL%NE	CASSLYNEQFF	TCRBV06-01	TCRBJ02-01	NA	02/0906:HD6_CM	1	-	-	-	-	-	-	-	-	-	-	-
0.00024	global-SL%NE	CASSLYNEQFF	TCRBV12-03	TCRBJ02-01	NA	02/0906:HD6_CM	1	-	-	-	-	-	-	-	-	-	-	-
0.00024	global-SL%NE	CASSLYNEQFF	TCRBV07-02	TCRBJ02-01	NA	02/0906:HD6_CM	1	-	-	-	-	-	-	-	-	-	-	-
0.00024	global-SL%NE	CASSLYNEQFF	TCRBV07-08	TCRBJ02-01	NA	02/0906:HD6_CM	1	-	-	-	-	-	-	-	-	-	-	-
0.00024	global-SL%NE	CASSLYNEQFF	TCRBV05-01	TCRBJ02-01	NA	02/0906:HD6_CM	1	-	-	-	-	-	-	-	-	-	-	-
0.00024	global-SL%NE	CASSLYNEQFF	TCRBV14-01	TCRBJ02-01	NA	02/0906:HD6_CM	1	-	-	-	-	-	-	-	-	-	-	-
0.00024	global-SL%NE	CASSLYNEQFF	TCRBV11-02	TCRBJ02-01	NA	02/0906:HD6_CM	1	-	-	-	-	-	-	-	-	-	-	-
0.00024	global-SL%NE	CASSLYNEQFF	TCRBV06-05	TCRBJ02-01	NA	02/0906:HD6_CM	1	-	-	-	-	-	-	-	-	-	-	-
0.00024	global-SL%NE	CASSLYNEQFF	TCRBV07-09	TCRBJ02-01	NA	02/0906:HD6_CM	1	-	-	-	-	-	-	-	-	-	-	-
0.00024	global-SL%NE	CASSLYNEQFF	TCRBV18-01	TCRBJ02-01	NA	02/0906:HD6_CM	1	-	-	-	-	-	-	-	-	-	-	-
0.00024	global-SL%NE	CASSLYNEQFF	TCRBV28-01	TCRBJ02-01	NA	02/0906:HD6_CM	1	-	-	-	-	-	-	-	-	-	-	-
0.00024	global-SL%NE	CASSLYNEQFF	TCRBV11-03	TCRBJ02-01	NA	02/0907:HD7_CM	1	-	-	-	-	-	-	-	-	-	-	-
0.00024	global-SL%NE	CASSLYNEQFF	TCRBV07-08	TCRBJ02-01	NA	02/0907:HD7_CM	1	-	-	-	-	-	-	-	-	-	-	-
0.00024	global-SL%NE	CASSLYNEQFF	TCRBV07-06	TCRBJ02-01	NA	02/0907:HD7_CM	1	-	-	-	-	-	-	-	-	-	-	-
0.00024	global-SL%NE	CASSLYNEQFF	TCRBV05-05	TCRBJ02-01	NA	02/0907:HD7_CM	1	-	-	-	-	-	-	-	-	-	-	-
0.00024	global-SL%NE	CASSLYNEQFF	TCRBV07-02	TCRBJ02-01	NA	02/0907:HD7_CM	1	-	-	-	-	-	-	-	-	-	-	-
0.00024	global-SL%NE	CASSLYNEQFF	TCRBV11-01	TCRBJ02-01	NA	02/0907:HD7_CM	1	-	-	-	-	-	-	-	-	-	-	-
0.00024	global-SL%NE	CASSLYNEQFF	TCRBV27-01	TCRBJ02-01	NA	02/0907:HD7_CM	1	-	-	-	-	-	-	-	-	-	-	-
0.00024	global-SL%NE	CASSLYNEQFF	TCRBV06-02	TCRBJ02-01	NA	02/0907:HD7_CM	1	-	-	-	-	-	-	-	-	-	-	-
0.00024	global-SL%NE	CASSLYNEQFF	TCRBV19-01	TCRBJ02-01	NA	02/0907:HD7_CM	1	-	-	-	-	-	-	-	-	-	-	-
0.00024	global-SL%NE	CASSLYNEQFF	TCRBV07-03	TCRBJ02-01	NA	02/0907:HD7_CM	1	-	-	-	-	-	-	-	-	-	-	-
0.00024	global-SL%NE	CASSLYNEQFF	TCRBV18-01	TCRBJ02-01	NA	02/0907:HD7_CM	1	-	-	-	-	-	-	-	-	-	-	-
0.00024	global-SL%NE	CASSLYNEQFF	TCRBV12-03	TCRBJ02-01	NA	02/0907:HD7_CM	1	-	-	-	-	-	-	-	-	-	-	-
0.00024	global-SL%NE	CASSLYNEQFF	TCRBV03-01	TCRBJ02-01	NA	02/0907:HD7_CM	1	-	-	-	-	-	-	-	-	-	-	-
0.00024	global-SL%NE	CASSLYNEQFF	TCRBV28-01	TCRBJ02-01	NA	02/0907:HD7_CM	1	-	-	-	-	-	-	-	-	-	-	-
0.00024	global-SL%NE	CASSLYNEQFF	TCRBV07-09	TCRBJ02-01	NA	02/0907:HD7_CM	1	-	-	-	-	-	-	-	-	-	-	-
0.00024	global-SL%NE	CASSLYNEQFF	TCRBV05-08	TCRBJ02-01	NA	02/0908:HD8_CM	1	-	-	-	-	-	-	-	-	-	-	-
0.00024	global-SL%NE	CASSLYNEQFF	TCRBV05-06	TCRBJ02-01	NA	02/0908:HD8_CM	1	-	-	-	-	-	-	-	-	-	-	-
0.00024	global-SL%NE	CASSLYNEQFF	TCRBV07-03	TCRBJ02-01	NA	02/0908:HD8_CM	1	-	-	-	-	-	-	-	-	-	-	-
0.00024	global-SL%NE	CASSLYNEQFF	TCRBV27-01	TCRBJ02-01	NA	02/0908:HD8_CM	1	-	-	-	-	-	-	-	-	-	-	-
0.00024	global-SL%NE	CASSLYNEQFF	TCRBV11-03	TCRBJ02-01	NA	02/0908:HD8_CM	1	-	-	-	-	-	-	-	-	-	-	-
0.00024	global-SL%NE	CASSLYNEQFF	TCRBV07-08	TCRBJ02-01	NA	02/0908:HD8_CM	1	-	-	-	-	-	-	-	-	-	-	-
0.00024	global-SL%NE	CASSLYNEQFF	TCRBV05-04	TCRBJ02-01	NA	02/0908:HD8_CM	1	-	-	-	-	-	-	-	-	-	-	-
0.00024	global-SL%NE	CASSLYNEQFF	TCRBV11-02	TCRBJ02-01	NA	02/0908:HD8_CM	1	-	-	-	-	-	-	-	-	-	-	-
0.00024	global-SL%NE	CASSLYNEQFF	TCRBV07-09	TCRBJ02-01	NA	02/0908:HD8_CM	1	-	-	-	-	-	-	-	-	-	-	-
0.00024	global-SL%NE	CASSLYNEQFF	TCRBV12-03	TCRBJ02-01	NA	02/0908:HD8_CM	1	-	-	-	-	-	-	-	-	-	-	-
0.00024	global-SL%NE	CASSLYNEQFF	TCRBV07-02	TCRBJ02-01	NA	02/0908:HD8_CM	1	-	-	-	-	-	-	-	-	-	-	-
0.00024	global-SL%NE	CASSLYNEQFF	TCRBV06-01	TCRBJ02-01	NA	02/0909:T1D1_CM	1	-	-	-	-	-	-	-	-	-	-	-
0.00024	global-SL%NE	CASSLYNEQFF	TCRBV12-03	TCRBJ02-01	NA	02/0909:T1D1_CM	1	-	-	-	-	-	-	-	-	-	-	-
0.00024	global-SL%NE	CASSLYNEQFF	TCRBV05-06	TCRBJ02-01	NA	02/0909:T1D1_CM	1	-	-	-	-	-	-	-	-	-	-	-
0.00024	global-SL%NE	CASSLYNEQFF	TCRBV06-02	TCRBJ02-01	NA	02/0909:T1D1_CM	1	-	-	-	-	-	-	-	-	-	-	-
0.00024	global-SL%NE	CASSLYNEQFF	TCRBV02-01	TCRBJ02-01	NA	02/0909:T1D1_CM	1	-	-	-	-	-	-	-	-	-	-	-
0.00024	global-SL%NE	CASSLYNEQFF	TCRBV03-01	TCRBJ02-01	NA	02/0909:T1D1_CM	1	-	-	-	-	-	-	-	-	-	-	-
0.00024	global-SL%NE	CASSLYNEQFF	TCRBV06-05	TCRBJ02-01	NA	02/0909:T1D1_CM	1	-	-	-	-	-	-	-	-	-	-	-
0.00024	global-SL%NE	CASSLYNEQFF	TCRBV07-08	TCRBJ02-01	NA	02/0909:T1D1_CM	1	-	-	-	-	-	-	-	-	-	-	-
0.00024	global-SL%NE	CASSLYNEQFF	TCRBV07-02	TCRBJ02-01	NA	02/0909:T1D1_CM	1	-	-	-	-	-	-	-	-	-	-	-
0.00024	global-SL%NE	CASSLYNEQFF	TCRBV05-08	TCRBJ02-01	NA	02/0909:T1D1_CM	1	-	-	-	-	-	-	-	-	-	-	-
0.00024	global-SL%NE	CASSLYNEQFF	TCRBV27-01	TCRBJ02-01	NA	02/0909:T1D1_CM	1	-	-	-	-	-	-	-	-	-	-	-
0.00024	global-SL%NE	CASSLYNEQFF	TCRBV11-02	TCRBJ02-01	NA	02/0910:T1D2_CM	1	-	-	-	-	-	-	-	-	-	-	-
0.00024	global-SL%NE	CASSLYNEQFF	TCRBV28-01	TCRBJ02-01	NA	02/0910:T1D2_CM	1	-	-	-	-	-	-	-	-	-	-	-
0.00024	global-SL%NE	CASSLYNEQFF	TCRBV05-08	TCRBJ02-01	NA	02/0910:T1D2_CM	1	-	-	-	-	-	-	-	-	-	-	-
0.00024	global-SL%NE	CASSLYNEQFF	TCRBV12-03	TCRBJ02-01	NA	02/0910:T1D2_CM	1	-	-	-	-	-	-	-	-	-	-	-
0.00024	global-SL%NE	CASSLYNEQFF	TCRBV03-01	TCRBJ02-01	NA	02/0910:T1D2_CM	1	-	-	-	-	-	-	-	-	-	-	-
0.00024	global-SL%NE	CASSLYNEQFF	TCRBV07-08	TCRBJ02-01	NA	02/0910:T1D2_CM	1	-	-	-	-	-	-	-	-	-	-	-
0.00024	global-SL%NE	CASSLYNEQFF	TCRBV06-02	TCRBJ02-01	NA	02/0910:T1D2_CM	1	-	-	-	-	-	-	-	-	-	-	-
0.00024	global-SL%NE	CASSLYNEQFF	TCRBV05-01	TCRBJ02-01	NA	02/0910:T1D2_CM	1	-	-	-	-	-	-	-	-	-	-	-
0.00024	global-SL%NE	CASSLYNEQFF	TCRBV05-06	TCRBJ02-01	NA	02/0910:T1D2_CM	1	-	-	-	-	-	-	-	-	-	-	-
0.00024	global-SL%NE	CASSLYNEQFF	TCRBV07-02	TCRBJ02-01	NA	02/0910:T1D2_CM	1	-	-	-	-	-	-	-	-	-	-	-
0.00024	global-SL%NE	CASSLYNEQFF	TCRBV05-05	TCRBJ02-01	NA	02/0912:T1D4_CM	1	-	-	-	-	-	-	-	-	-	-	-
0.00024	global-SL%NE	CASSLYNEQFF	TCRBV28-01	TCRBJ02-01	NA	02/0912:T1D4_CM	1	-	-	-	-	-	-	-	-	-	-	-
0.00024	global-SL%NE	CASSLYNEQFF	TCRBV11-03	TCRBJ02-01	NA	02/0912:T1D4_CM	1	-	-	-	-	-	-	-	-	-	-	-
0.00024	global-SL%NE	CASSLYNEQFF	TCRBV09-01	TCRBJ02-01	NA	02/0912:T1D4_CM	1	-	-	-	-	-	-	-	-	-	-	-
0.00024	global-SL%NE	CASSLYNEQFF	TCRBV11-02	TCRBJ02-01	NA	02/0912:T1D4_CM	1	-	-	-	-	-	-	-	-	-	-	-
0.00024	global-SL%NE	CASSLYNEQFF	TCRBV02-01	TCRBJ02-01	NA	02/0912:T1D4_CM	1	-	-	-	-	-	-	-	-	-	-	-
0.00024	global-SL%NE	CASSLYNEQFF	TCRBV03-01	TCRBJ02-01	NA	02/0912:T1D4_CM	1	-	-	-	-	-	-	-	-	-	-	-
0.00024	global-SL%NE	CASSLYNEQFF	TCRBV07-02	TCRBJ02-01	NA	02/0912:T1D4_CM	1	-	-	-	-	-	-	-	-	-	-	-
0.00024	global-SL%NE	CASSLYNEQFF	TCRBV25-01	TCRBJ02-01	NA	02/0912:T1D4_CM	1	-	-	-	-	-	-	-	-	-	-	-
0.00024	global-SL%NE	CASSLYNEQFF	TCRBV07-09	TCRBJ02-01	NA	02/0912:T1D4_CM	1	-	-	-	-	-	-	-	-	-	-	-
0.00024	global-SL%NE	CASSLYNEQFF	TCRBV05-06	TCRBJ02-01	NA	02/0912:T1D4_CM	1	-	-	-	-	-	-	-	-	-	-	-
0.00024	global-SL%NE	CASSLYNEQFF	TCRBV27-01	TCRBJ02-01	NA	02/0913:T1D5_CM	1	-	-	-	-	-	-	-	-	-	-	-
0.00024	global-SL%NE	CASSLYNEQFF	TCRBV07-03	TCRBJ02-01	NA	02/0913:T1D5_CM	1	-	-	-	-	-	-	-	-	-	-	-
0.00024	global-SL%NE	CASSLYNEQFF	TCRBV09-01	TCRBJ02-01	NA	02/0913:T1D5_CM	1	-	-	-	-	-	-	-	-	-	-	-
0.00024	global-SL%NE	CASSLYNEQFF	TCRBV07-02	TCRBJ02-01	NA	02/0913:T1D5_CM	1	-	-	-	-	-	-	-	-	-	-	-
0.00024	global-SL%NE	CASSLYNEQFF	TCRBV05-06	TCRBJ02-01	NA	02/0913:T1D5_CM	1	-	-	-	-	-	-	-	-	-	-	-
0.00024	global-SL%NE	CASSLYNEQFF	TCRBV12-03	TCRBJ02-01	NA	02/0913:T1D5_CM	1	-	-	-	-	-	-	-	-	-	-	-
0.00024	global-SL%NE	CASSLYNEQFF	TCRBV05-01	TCRBJ02-01	NA	02/0913:T1D5_CM	1	-	-	-	-	-	-	-	-	-	-	-
0.00024	global-SL%NE	CASSLYNEQFF	TCRBV28-01	TCRBJ02-01	NA	02/0913:T1D5_CM	1	-	-	-	-	-	-	-	-	-	-	-
0.00024	global-SL%NE	CASSLYNEQFF	TCRBV07-09	TCRBJ02-01	NA	02/0913:T1D5_CM	1	-	-	-	-	-	-	-	-	-	-	-
0.00024	global-SL%NE	CASSLYNEQFF	TCRBV03-01	TCRBJ02-01	NA	02/0913:T1D5_CM	1	-	-	-	-	-	-	-	-	-	-	-
0.00024	global-SL%NE	CASSLYNEQFF	TCRBV13-01	TCRBJ02-01	NA	02/0915:T1D7_CM	1	-	-	-	-	-	-	-	-	-	-	-
0.00024	global-SL%NE	CASSLYNEQFF	TCRBV05-01	TCRBJ02-01	NA	02/0915:T1D7_CM	1	-	-	-	-	-	-	-	-	-	-	-
0.00024	global-SL%NE	CASSLYNEQFF	TCRBV11-02	TCRBJ02-01	NA	02/0915:T1D7_CM	1	-	-	-	-	-	-	-	-	-	-	-
0.00024	global-SL%NE	CASSLYNEQFF	TCRBV27-01	TCRBJ02-01	NA	02/0915:T1D7_CM	1	-	-	-	-	-	-	-	-	-	-	-
0.00024	global-SL%NE	CASSLYNEQFF	TCRBV07-02	TCRBJ02-01	NA	02/0915:T1D7_CM	1	-	-	-	-	-	-	-	-	-	-	-
0.00024	global-SL%NE	CASSLYNEQFF	TCRBV05-06	TCRBJ02-01	NA	02/0915:T1D7_CM	1	-	-	-	-	-	-	-	-	-	-	-
0.00024	global-SL%NE	CASSLYNEQFF	TCRBV03-01	TCRBJ02-01	NA	02/0915:T1D7_CM	1	-	-	-	-	-	-	-	-	-	-	-
0.00024	global-SL%NE	CASSLYNEQFF	TCRBV07-09	TCRBJ02-01	NA	02/0915:T1D7_CM	1	-	-	-	-	-	-	-	-	-	-	-
0.00024	global-SL%NE	CASSLYNEQFF	TCRBV02-01	TCRBJ02-01	NA	02/0915:T1D7_CM	1	-	-	-	-	-	-	-	-	-	-	-
0.00024	global-SL%NE	CASSLYNEQFF	TCRBV12-03	TCRBJ02-01	NA	02/0915:T1D7_CM	1	-	-	-	-	-	-	-	-	-	-	-
0.00024	global-SL%NE	CASSLYNEQFF	TCRBV23-01	TCRBJ02-01	NA	02/0915:T1D7_CM	1	-	-	-	-	-	-	-	-	-	-	-
0.00024	global-SL%NE	CASSLYNEQYF	TCRBV09-01	TCRBJ02-07	NA	02/0904:HD4_CM	1	-	-	-	-	-	-	-	-	-	-	-
0.00024	global-SL%NE	CASSLYNEQYF	TCRBV03-01	TCRBJ02-07	NA	02/0904:HD4_CM	1	-	-	-	-	-	-	-	-	-	-	-
0.00083	global-SP%QET	CASSPRQETQYF	TCRBV14-01	TCRBJ02-05	NA	02/0907:HD7_CM	1	-	-	-	-	-	-	-	-	-	-	-
0.00083	global-SP%QET	CASSPRQETQYF	TCRBV18-01	TCRBJ02-05	NA	02/0907:HD7_CM	1	-	-	-	-	-	-	-	-	-	-	-
0.00083	global-SP%QET	CASSPHQETQYF	TCRBV12-03	TCRBJ02-05	NA	02/0909:T1D1_CM	1	-	-	-	-	-	-	-	-	-	-	-
0.00083	global-SP%QET	CASSPHQETQYF	TCRBV03-01	TCRBJ02-05	NA	02/0909:T1D1_CM	1	-	-	-	-	-	-	-	-	-	-	-
0.00083	global-SP%QET	CASSPNQETQYF	TCRBV09-01	TCRBJ02-05	NA	02/0903:HD3_CM	1	-	-	-	-	-	-	-	-	-	-	-
0.00083	global-SP%QET	CASSPNQETQYF	TCRBV18-01	TCRBJ02-05	NA	02/0903:HD3_CM	1	-	-	-	-	-	-	-	-	-	-	-
0.00083	global-SP%QET	CASSPSQETQYF	TCRBV06-02	TCRBJ02-05	NA	02/0909:T1D1_CM	1	-	-	-	-	-	-	-	-	-	-	-
0.00083	global-SP%QET	CASSPSQETQYF	TCRBV05-04	TCRBJ02-05	NA	02/0909:T1D1_CM	1	-	-	-	-	-	-	-	-	-	-	-
0.00083	global-SP%QET	CASSPSQETQYF	TCRBV11-01	TCRBJ02-05	NA	02/0909:T1D1_CM	1	-	-	-	-	-	-	-	-	-	-	-
0.00083	global-SP%QET	CASSPSQETQYF	TCRBV11-02	TCRBJ02-05	NA	02/0909:T1D1_CM	1	-	-	-	-	-	-	-	-	-	-	-
0.00083	global-SP%QET	CASSPSQETQYF	TCRBV04-02	TCRBJ02-05	NA	02/0909:T1D1_CM	1	-	-	-	-	-	-	-	-	-	-	-
0.00083	global-SP%QET	CASSPSQETQYF	TCRBV21-01	TCRBJ02-05	NA	02/0909:T1D1_CM	1	-	-	-	-	-	-	-	-	-	-	-
0.00083	global-SP%QET	CASSPSQETQYF	TCRBV18-01	TCRBJ02-05	NA	02/0909:T1D1_CM	1	-	-	-	-	-	-	-	-	-	-	-
0.00083	global-SP%QET	CASSPSQETQYF	TCRBV07-02	TCRBJ02-05	NA	02/0909:T1D1_CM	1	-	-	-	-	-	-	-	-	-	-	-
0.00083	global-SP%QET	CASSPSQETQYF	TCRBV07-09	TCRBJ02-05	NA	02/0909:T1D1_CM	1	-	-	-	-	-	-	-	-	-	-	-
0.00083	global-SP%QET	CASSPGQETQYF	TCRBV07-08	TCRBJ02-05	NA	02/0912:T1D4_CM	1	-	-	-	-	-	-	-	-	-	-	-
0.00083	global-SP%QET	CASSPGQETQYF	TCRBV07-03	TCRBJ02-05	NA	02/0912:T1D4_CM	1	-	-	-	-	-	-	-	-	-	-	-
0.00083	global-SP%QET	CASSPGQETQYF	TCRBV28-01	TCRBJ02-05	NA	02/0912:T1D4_CM	1	-	-	-	-	-	-	-	-	-	-	-
0.00083	global-SP%QET	CASSPGQETQYF	TCRBV11-02	TCRBJ02-05	NA	02/0912:T1D4_CM	1	-	-	-	-	-	-	-	-	-	-	-
0.00083	global-SP%QET	CASSPGQETQYF	TCRBV19-01	TCRBJ02-05	NA	02/0912:T1D4_CM	1	-	-	-	-	-	-	-	-	-	-	-
0.00083	global-SP%QET	CASSPGQETQYF	TCRBV07-09	TCRBJ02-05	NA	02/0912:T1D4_CM	1	-	-	-	-	-	-	-	-	-	-	-
0.00083	global-SP%QET	CASSPGQETQYF	TCRBV18-01	TCRBJ02-05	NA	02/0912:T1D4_CM	1	-	-	-	-	-	-	-	-	-	-	-
0.00083	global-SP%QET	CASSPGQETQYF	TCRBV07-02	TCRBJ02-05	NA	02/0912:T1D4_CM	1	-	-	-	-	-	-	-	-	-	-	-
0.00083	global-SP%QET	CASSPFQETQYF	TCRBV11-02	TCRBJ02-05	NA	02/0903:HD3_CM	1	-	-	-	-	-	-	-	-	-	-	-
0.00083	global-SP%QET	CASSPFQETQYF	TCRBV18-01	TCRBJ02-05	NA	02/0903:HD3_CM	1	-	-	-	-	-	-	-	-	-	-	-
0.00083	global-SP%QET	CASSPFQETQYF	TCRBV03-01	TCRBJ02-05	NA	02/0912:T1D4_CM	1	-	-	-	-	-	-	-	-	-	-	-
0.00083	global-SP%QET	CASSPFQETQYF	TCRBV18-01	TCRBJ02-05	NA	02/0912:T1D4_CM	1	-	-	-	-	-	-	-	-	-	-	-
0.00083	global-SP%QET	CASSPLQETQYF	TCRBV18-01	TCRBJ02-05	NA	02/0912:T1D4_CM	1	-	-	-	-	-	-	-	-	-	-	-
0.00083	global-SP%QET	CASSPLQETQYF	TCRBV03-01	TCRBJ02-05	NA	02/0912:T1D4_CM	1	-	-	-	-	-	-	-	-	-	-	-
0.00083	global-SP%QET	CASSPLQETQYF	TCRBV07-02	TCRBJ02-05	NA	02/0914:T1D6_CM	1	-	-	-	-	-	-	-	-	-	-	-
0.00083	global-SP%QET	CASSPLQETQYF	TCRBV07-09	TCRBJ02-05	NA	02/0914:T1D6_CM	1	-	-	-	-	-	-	-	-	-	-	-
0.00083	global-SP%QET	CASSPLQETQYF	TCRBV04-02	TCRBJ02-05	NA	02/0914:T1D6_CM	1	-	-	-	-	-	-	-	-	-	-	-
0.00083	global-SP%QET	CASSPLQETQYF	TCRBV05-01	TCRBJ02-05	NA	02/0914:T1D6_CM	1	-	-	-	-	-	-	-	-	-	-	-
0.00083	global-SP%QET	CASSPLQETQYF	TCRBV03-01	TCRBJ02-05	NA	02/0914:T1D6_CM	1	-	-	-	-	-	-	-	-	-	-	-
0.00083	global-SP%QET	CASSPLQETQYF	TCRBV02-01	TCRBJ02-05	NA	02/0914:T1D6_CM	1	-	-	-	-	-	-	-	-	-	-	-
0.00083	global-SP%QET	CASSPLQETQYF	TCRBV18-01	TCRBJ02-05	NA	02/0914:T1D6_CM	1	-	-	-	-	-	-	-	-	-	-	-
0.00083	global-SP%QET	CASSPLQETQYF	TCRBV05-04	TCRBJ02-05	NA	02/0914:T1D6_CM	1	-	-	-	-	-	-	-	-	-	-	-
0.00083	global-SP%QET	CASSPLQETQYF	TCRBV05-06	TCRBJ02-05	NA	02/0914:T1D6_CM	1	-	-	-	-	-	-	-	-	-	-	-
0.00083	global-SP%QET	CASSPYQETQYF	TCRBV05-01	TCRBJ02-05	NA	02/0912:T1D4_CM	1	-	-	-	-	-	-	-	-	-	-	-
0.00083	global-SP%QET	CASSPYQETQYF	TCRBV07-02	TCRBJ02-05	NA	02/0912:T1D4_CM	1	-	-	-	-	-	-	-	-	-	-	-
0.00083	global-SP%QET	CASSPYQETQYF	TCRBV07-09	TCRBJ02-05	NA	02/0912:T1D4_CM	1	-	-	-	-	-	-	-	-	-	-	-
0.00083	global-SP%QET	CASSPYQETQYF	TCRBV11-02	TCRBJ02-05	NA	02/0912:T1D4_CM	1	-	-	-	-	-	-	-	-	-	-	-
0.00083	global-SP%QET	CASSPYQETQYF	TCRBV18-01	TCRBJ02-05	NA	02/0912:T1D4_CM	1	-	-	-	-	-	-	-	-	-	-	-
0.0012	global-%GTGE	CSVGGTGELFF	TCRBV20-01	TCRBJ02-02	NA	02/0908:HD8_CM	1	-	-	-	-	-	-	-	-	-	-	-
0.0012	global-%GTGE	CSVGGTGELFF	TCRBV29-01	TCRBJ02-02	NA	02/0908:HD8_CM	1	-	-	-	-	-	-	-	-	-	-	-
0.0012	global-%GTGE	CSVEGTGELFF	TCRBV29-01	TCRBJ02-02	NA	02/0916:T1D8_CM	1	-	-	-	-	-	-	-	-	-	-	-
0.0012	global-%GTGE	CASKGTGELFF	TCRBV12-03	TCRBJ02-02	NA	02/0904:HD4_CM	1	-	-	-	-	-	-	-	-	-	-	-
0.0012	global-%GTGE	CASKGTGELFF	TCRBV02-01	TCRBJ02-02	NA	02/0904:HD4_CM	1	-	-	-	-	-	-	-	-	-	-	-
0.0012	global-%GTGE	CAIRGTGELFF	TCRBV12-03	TCRBJ02-02	NA	02/0907:HD7_CM	1	-	-	-	-	-	-	-	-	-	-	-
0.0012	global-%GTGE	CASSGTGELFF	TCRBV06-01	TCRBJ02-02	NA	02/0902:HD2_CM	1	-	-	-	-	-	-	-	-	-	-	-
0.0012	global-%GTGE	CASSGTGELFF	TCRBV19-01	TCRBJ02-02	NA	02/0902:HD2_CM	1	-	-	-	-	-	-	-	-	-	-	-
0.0012	global-%GTGE	CASSGTGELFF	TCRBV25-01	TCRBJ02-02	NA	02/0902:HD2_CM	1	-	-	-	-	-	-	-	-	-	-	-
0.0012	global-%GTGE	CSASGTGELFF	TCRBV20-01	TCRBJ02-02	NA	02/0906:HD6_CM	1	-	-	-	-	-	-	-	-	-	-	-
0.00083	global-SLG%GE	CASSLGVGEQYF	TCRBV09-01	TCRBJ02-07	NA	02/0904:HD4_CM	1	-	-	-	-	-	-	-	-	-	-	-
0.00083	global-SLG%GE	CASSLGVGEQYF	TCRBV03-01	TCRBJ02-07	NA	02/0904:HD4_CM	1	-	-	-	-	-	-	-	-	-	-	-
0.00083	global-SLG%GE	CASSLGRGEQFF	TCRBV07-09	TCRBJ02-01	NA	02/0911:T1D3_CM	1	-	-	-	-	-	-	-	-	-	-	-
0.00083	global-SLG%GE	CASSLGRGEQFF	TCRBV07-06	TCRBJ02-01	NA	02/0911:T1D3_CM	1	-	-	-	-	-	-	-	-	-	-	-
0.00083	global-SLG%GE	CASSLGRGEQFF	TCRBV07-07	TCRBJ02-01	NA	02/0911:T1D3_CM	1	-	-	-	-	-	-	-	-	-	-	-
0.00083	global-SLG%GE	CASSLGNGEQFF	TCRBV11-03	TCRBJ02-01	NA	02/0912:T1D4_CM	1	-	-	-	-	-	-	-	-	-	-	-
0.00083	global-SLG%GE	CASSLGNGEQFF	TCRBV11-02	TCRBJ02-01	NA	02/0912:T1D4_CM	1	-	-	-	-	-	-	-	-	-	-	-
0.00083	global-SLG%GE	CASSLGNGEQFF	TCRBV07-09	TCRBJ02-01	NA	02/0912:T1D4_CM	1	-	-	-	-	-	-	-	-	-	-	-
0.00083	global-SLG%GE	CASSLGNGEQFF	TCRBV07-02	TCRBJ02-01	NA	02/0912:T1D4_CM	1	-	-	-	-	-	-	-	-	-	-	-
0.00083	global-SLG%GE	CASSLGTGEAFF	TCRBV05-01	TCRBJ01-01	NA	02/0914:T1D6_CM	1	-	-	-	-	-	-	-	-	-	-	-
0.00083	global-SLG%GE	CASSLGTGEAFF	TCRBV07-02	TCRBJ01-01	NA	02/0914:T1D6_CM	1	-	-	-	-	-	-	-	-	-	-	-
0.00083	global-SLG%GE	CASSLGTGEAFF	TCRBV05-04	TCRBJ01-01	NA	02/0914:T1D6_CM	1	-	-	-	-	-	-	-	-	-	-	-
0.00083	global-SLG%GE	CASSLGTGEAFF	TCRBV04-01	TCRBJ01-01	NA	02/0914:T1D6_CM	1	-	-	-	-	-	-	-	-	-	-	-
0.00083	global-SLG%GE	CASSLGTGEAFF	TCRBV07-09	TCRBJ01-01	NA	02/0914:T1D6_CM	1	-	-	-	-	-	-	-	-	-	-	-
0.00083	global-SLG%GE	CASSLGTGEAFF	TCRBV04-03	TCRBJ01-01	NA	02/0914:T1D6_CM	1	-	-	-	-	-	-	-	-	-	-	-
0.00083	global-SLG%GE	CASSLGGGEQFF	TCRBV11-01	TCRBJ02-01	NA	02/0914:T1D6_CM	1	-	-	-	-	-	-	-	-	-	-	-
0.00083	global-SLG%GE	CASSLGGGEQFF	TCRBV11-02	TCRBJ02-07	NA	02/0914:T1D6_CM	1	-	-	-	-	-	-	-	-	-	-	-
0.00083	global-SLG%GE	CASSLGGGEQFF	TCRBV04-02	TCRBJ02-01	NA	02/0914:T1D6_CM	1	-	-	-	-	-	-	-	-	-	-	-
0.00083	global-SLG%GE	CASSLGGGEQFF	TCRBV05-05	TCRBJ02-01	NA	02/0914:T1D6_CM	1	-	-	-	-	-	-	-	-	-	-	-
0.00083	global-SLG%GE	CASSLGGGEQFF	TCRBV11-03	TCRBJ02-01	NA	02/0914:T1D6_CM	1	-	-	-	-	-	-	-	-	-	-	-
0.00083	global-SLG%GE	CASSLGGGEQFF	TCRBV12-03	TCRBJ02-01	NA	02/0914:T1D6_CM	1	-	-	-	-	-	-	-	-	-	-	-
0.00083	global-SLG%GE	CASSLGGGEQFF	TCRBV11-02	TCRBJ02-01	NA	02/0914:T1D6_CM	1	-	-	-	-	-	-	-	-	-	-	-
0.00083	global-SLG%GE	CASSLGGGEQFF	TCRBV07-08	TCRBJ02-01	NA	02/0914:T1D6_CM	1	-	-	-	-	-	-	-	-	-	-	-
0.00083	global-SLG%GE	CASSLGGGEQFF	TCRBV07-09	TCRBJ02-01	NA	02/0914:T1D6_CM	1	-	-	-	-	-	-	-	-	-	-	-
0.00083	global-SLG%GE	CASSLGGGEQFF	TCRBV07-03	TCRBJ02-01	NA	02/0914:T1D6_CM	1	-	-	-	-	-	-	-	-	-	-	-
0.00083	global-SLG%GE	CASSLGGGEQFF	TCRBV07-02	TCRBJ02-01	NA	02/0914:T1D6_CM	1	-	-	-	-	-	-	-	-	-	-	-
0.00083	global-SLG%GE	CASSLGEGEAFF	TCRBV05-01	TCRBJ01-01	NA	02/0907:HD7_CM	1	-	-	-	-	-	-	-	-	-	-	-
0.00083	global-SLG%GE	CASSLGEGEAFF	TCRBV18-01	TCRBJ01-01	NA	02/0907:HD7_CM	1	-	-	-	-	-	-	-	-	-	-	-
0.00083	global-SLG%GE	CASSLGLGEQFF	TCRBV05-04	TCRBJ02-01	NA	02/0906:HD6_CM	1	-	-	-	-	-	-	-	-	-	-	-
0.00083	global-SLG%GE	CASSLGLGEQFF	TCRBV28-01	TCRBJ02-01	NA	02/0906:HD6_CM	1	-	-	-	-	-	-	-	-	-	-	-
0.00083	global-SLG%GE	CASSLGLGEQFF	TCRBV21-01	TCRBJ02-01	NA	02/0906:HD6_CM	1	-	-	-	-	-	-	-	-	-	-	-
0.00083	global-SLG%GE	CASSLGLGEQFF	TCRBV03-01	TCRBJ02-01	NA	02/0906:HD6_CM	1	-	-	-	-	-	-	-	-	-	-	-
0.00083	global-SLG%GE	CASSLGLGEQFF	TCRBV07-08	TCRBJ02-01	NA	02/0906:HD6_CM	1	-	-	-	-	-	-	-	-	-	-	-
0.00083	global-SLG%GE	CASSLGLGEQFF	TCRBV07-03	TCRBJ02-01	NA	02/0906:HD6_CM	1	-	-	-	-	-	-	-	-	-	-	-
0.00083	global-SLG%GE	CASSLGLGEQFF	TCRBV07-09	TCRBJ02-01	NA	02/0906:HD6_CM	1	-	-	-	-	-	-	-	-	-	-	-
0.00083	global-SLG%GE	CASSLGLGEQFF	TCRBV11-02	TCRBJ02-01	NA	02/0906:HD6_CM	1	-	-	-	-	-	-	-	-	-	-	-
0.00083	global-SLG%GE	CASSLGLGEQFF	TCRBV07-02	TCRBJ02-01	NA	02/0906:HD6_CM	1	-	-	-	-	-	-	-	-	-	-	-
0.00083	global-SLG%GE	CASSLGFGEQFF	TCRBV03-01	TCRBJ02-01	NA	02/0914:T1D6_CM	1	-	-	-	-	-	-	-	-	-	-	-
0.00083	global-SLG%GE	CASSLGFGEQFF	TCRBV27-01	TCRBJ02-01	NA	02/0914:T1D6_CM	1	-	-	-	-	-	-	-	-	-	-	-
0.00083	global-SLG%GE	CASSLGFGEQFF	TCRBV06-05	TCRBJ02-01	NA	02/0914:T1D6_CM	1	-	-	-	-	-	-	-	-	-	-	-
0.00083	global-SLG%GE	CASSLGFGEQFF	TCRBV07-09	TCRBJ02-01	NA	02/0914:T1D6_CM	1	-	-	-	-	-	-	-	-	-	-	-
0.00083	global-SLG%GE	CASSLGFGEQFF	TCRBV07-08	TCRBJ02-01	NA	02/0914:T1D6_CM	1	-	-	-	-	-	-	-	-	-	-	-
0.00083	global-SLG%GE	CASSLGFGEQFF	TCRBV11-03	TCRBJ02-01	NA	02/0914:T1D6_CM	1	-	-	-	-	-	-	-	-	-	-	-
0.00083	global-SLG%GE	CASSLGFGEQFF	TCRBV07-02	TCRBJ02-01	NA	02/0914:T1D6_CM	1	-	-	-	-	-	-	-	-	-	-	-
0.00083	global-SLG%GE	CASSLGFGEQFF	TCRBV11-02	TCRBJ02-01	NA	02/0914:T1D6_CM	1	-	-	-	-	-	-	-	-	-	-	-
0.00031	global-SL%ET	CASSLIETQYF	TCRBV05-04	TCRBJ02-05	NA	02/0904:HD4_CM	1	-	-	-	-	-	-	-	-	-	-	-
0.00031	global-SL%ET	CASSLIETQYF	TCRBV09-01	TCRBJ02-05	NA	02/0904:HD4_CM	1	-	-	-	-	-	-	-	-	-	-	-
0.00031	global-SL%ET	CASSLIETQYF	TCRBV07-03	TCRBJ02-05	NA	02/0904:HD4_CM	1	-	-	-	-	-	-	-	-	-	-	-
0.00031	global-SL%ET	CASSLIETQYF	TCRBV07-06	TCRBJ02-05	NA	02/0904:HD4_CM	1	-	-	-	-	-	-	-	-	-	-	-
0.00031	global-SL%ET	CASSLIETQYF	TCRBV07-02	TCRBJ02-05	NA	02/0904:HD4_CM	1	-	-	-	-	-	-	-	-	-	-	-
0.00031	global-SL%ET	CASSLIETQYF	TCRBV05-01	TCRBJ02-05	NA	02/0904:HD4_CM	1	-	-	-	-	-	-	-	-	-	-	-
0.00031	global-SL%ET	CASSLIETQYF	TCRBV07-09	TCRBJ02-05	NA	02/0904:HD4_CM	1	-	-	-	-	-	-	-	-	-	-	-
0.00031	global-SL%ET	CASSLMETQYF	TCRBV06-02	TCRBJ02-05	NA	02/0908:HD8_CM	1	-	-	-	-	-	-	-	-	-	-	-
0.00031	global-SL%ET	CASSLMETQYF	TCRBV28-01	TCRBJ02-05	NA	02/0908:HD8_CM	1	-	-	-	-	-	-	-	-	-	-	-
0.00031	global-SL%ET	CASSLMETQYF	TCRBV06-05	TCRBJ02-05	NA	02/0908:HD8_CM	1	-	-	-	-	-	-	-	-	-	-	-
0.00031	global-SL%ET	CASSLMETQYF	TCRBV07-09	TCRBJ02-05	NA	02/0908:HD8_CM	1	-	-	-	-	-	-	-	-	-	-	-
0.00031	global-SL%ET	CASSLMETQYF	TCRBV12-03	TCRBJ02-05	NA	02/0908:HD8_CM	1	-	-	-	-	-	-	-	-	-	-	-
0.00031	global-SL%ET	CASSLEETQYF	TCRBV05-04	TCRBJ02-05	NA	02/0901:HD1_CM	1	-	-	-	-	-	-	-	-	-	-	-
0.00031	global-SL%ET	CASSLEETQYF	TCRBV07-08	TCRBJ02-05	NA	02/0901:HD1_CM	1	-	-	-	-	-	-	-	-	-	-	-
0.00031	global-SL%ET	CASSLEETQYF	TCRBV07-07	TCRBJ02-05	NA	02/0901:HD1_CM	1	-	-	-	-	-	-	-	-	-	-	-
0.00031	global-SL%ET	CASSLEETQYF	TCRBV07-06	TCRBJ02-05	NA	02/0901:HD1_CM	1	-	-	-	-	-	-	-	-	-	-	-
0.00031	global-SL%ET	CASSLEETQYF	TCRBV05-06	TCRBJ02-05	NA	02/0901:HD1_CM	1	-	-	-	-	-	-	-	-	-	-	-
0.00031	global-SL%ET	CASSLEETQYF	TCRBV13-01	TCRBJ02-05	NA	02/0901:HD1_CM	1	-	-	-	-	-	-	-	-	-	-	-
0.00031	global-SL%ET	CASSLEETQYF	TCRBV11-02	TCRBJ02-05	NA	02/0901:HD1_CM	1	-	-	-	-	-	-	-	-	-	-	-
0.00031	global-SL%ET	CASSLEETQYF	TCRBV07-02	TCRBJ02-05	NA	02/0901:HD1_CM	1	-	-	-	-	-	-	-	-	-	-	-
0.00031	global-SL%ET	CASSLEETQYF	TCRBV03-01	TCRBJ02-05	NA	02/0901:HD1_CM	1	-	-	-	-	-	-	-	-	-	-	-
0.00031	global-SL%ET	CASSLEETQYF	TCRBV07-09	TCRBJ02-05	NA	02/0901:HD1_CM	1	-	-	-	-	-	-	-	-	-	-	-
0.00031	global-SL%ET	CASSLEETQYF	TCRBV12-03	TCRBJ02-05	NA	02/0901:HD1_CM	1	-	-	-	-	-	-	-	-	-	-	-
0.00031	global-SL%ET	CASSLEETQYF	TCRBV05-01	TCRBJ02-05	NA	02/0901:HD1_CM	1	-	-	-	-	-	-	-	-	-	-	-
0.00031	global-SL%ET	CASSLEETQYF	TCRBV02-01	TCRBJ02-05	NA	02/0907:HD7_CM	1	-	-	-	-	-	-	-	-	-	-	-
0.00031	global-SL%ET	CASSLEETQYF	TCRBV11-03	TCRBJ02-05	NA	02/0907:HD7_CM	1	-	-	-	-	-	-	-	-	-	-	-
0.00031	global-SL%ET	CASSLEETQYF	TCRBV07-08	TCRBJ02-05	NA	02/0907:HD7_CM	1	-	-	-	-	-	-	-	-	-	-	-
0.00031	global-SL%ET	CASSLEETQYF	TCRBV12-03	TCRBJ02-05	NA	02/0907:HD7_CM	1	-	-	-	-	-	-	-	-	-	-	-
0.00031	global-SL%ET	CASSLEETQYF	TCRBV28-01	TCRBJ02-05	NA	02/0907:HD7_CM	1	-	-	-	-	-	-	-	-	-	-	-
0.00031	global-SL%ET	CASSLEETQYF	TCRBV07-06	TCRBJ02-05	NA	02/0907:HD7_CM	1	-	-	-	-	-	-	-	-	-	-	-
0.00031	global-SL%ET	CASSLEETQYF	TCRBV07-09	TCRBJ02-05	NA	02/0907:HD7_CM	1	-	-	-	-	-	-	-	-	-	-	-
0.00031	global-SL%ET	CASSLEETQYF	TCRBV05-01	TCRBJ02-05	NA	02/0907:HD7_CM	1	-	-	-	-	-	-	-	-	-	-	-
0.00031	global-SL%ET	CASSLEETQYF	TCRBV07-02	TCRBJ02-05	NA	02/0908:HD8_CM	1	-	-	-	-	-	-	-	-	-	-	-
0.00031	global-SL%ET	CASSLEETQYF	TCRBV07-09	TCRBJ02-05	NA	02/0908:HD8_CM	1	-	-	-	-	-	-	-	-	-	-	-
0.00031	global-SL%ET	CASSLEETQYF	TCRBV06-02	TCRBJ02-05	NA	02/0908:HD8_CM	1	-	-	-	-	-	-	-	-	-	-	-
0.00031	global-SL%ET	CASSLEETQYF	TCRBV07-06	TCRBJ02-05	NA	02/0908:HD8_CM	1	-	-	-	-	-	-	-	-	-	-	-
0.00031	global-SL%ET	CASSLEETQYF	TCRBV05-01	TCRBJ02-05	NA	02/0908:HD8_CM	1	-	-	-	-	-	-	-	-	-	-	-
0.00031	global-SL%ET	CASSLEETQYF	TCRBV28-01	TCRBJ02-05	NA	02/0908:HD8_CM	1	-	-	-	-	-	-	-	-	-	-	-
0.00031	global-SL%ET	CASSLEETQYF	TCRBV05-04	TCRBJ02-05	NA	02/0908:HD8_CM	1	-	-	-	-	-	-	-	-	-	-	-
0.00031	global-SL%ET	CASSLEETQYF	TCRBV07-06	TCRBJ02-05	NA	02/0909:T1D1_CM	1	-	-	-	-	-	-	-	-	-	-	-
0.00031	global-SL%ET	CASSLEETQYF	TCRBV05-06	TCRBJ02-05	NA	02/0909:T1D1_CM	1	-	-	-	-	-	-	-	-	-	-	-
0.00031	global-SL%ET	CASSLEETQYF	TCRBV07-09	TCRBJ02-03	NA	02/0909:T1D1_CM	1	-	-	-	-	-	-	-	-	-	-	-
0.00031	global-SL%ET	CASSLEETQYF	TCRBV07-02	TCRBJ02-05	NA	02/0909:T1D1_CM	1	-	-	-	-	-	-	-	-	-	-	-
0.00031	global-SL%ET	CASSLEETQYF	TCRBV05-04	TCRBJ02-05	NA	02/0909:T1D1_CM	1	-	-	-	-	-	-	-	-	-	-	-
0.00031	global-SL%ET	CASSLEETQYF	TCRBV11-02	TCRBJ02-05	NA	02/0909:T1D1_CM	1	-	-	-	-	-	-	-	-	-	-	-
0.00031	global-SL%ET	CASSLEETQYF	TCRBV07-09	TCRBJ02-05	NA	02/0909:T1D1_CM	1	-	-	-	-	-	-	-	-	-	-	-
0.00031	global-SL%ET	CASSLEETQYF	TCRBV05-01	TCRBJ02-05	NA	02/0909:T1D1_CM	1	-	-	-	-	-	-	-	-	-	-	-
0.00031	global-SL%ET	CASSLEETQYF	TCRBV07-06	TCRBJ02-05	NA	02/0910:T1D2_CM	1	-	-	-	-	-	-	-	-	-	-	-
0.00031	global-SL%ET	CASSLEETQYF	TCRBV13-01	TCRBJ02-05	NA	02/0910:T1D2_CM	1	-	-	-	-	-	-	-	-	-	-	-
0.00031	global-SL%ET	CASSLEETQYF	TCRBV07-02	TCRBJ02-05	NA	02/0910:T1D2_CM	1	-	-	-	-	-	-	-	-	-	-	-
0.00031	global-SL%ET	CASSLEETQYF	TCRBV11-02	TCRBJ02-05	NA	02/0910:T1D2_CM	1	-	-	-	-	-	-	-	-	-	-	-
0.00031	global-SL%ET	CASSLEETQYF	TCRBV14-01	TCRBJ02-05	NA	02/0910:T1D2_CM	1	-	-	-	-	-	-	-	-	-	-	-
0.00031	global-SL%ET	CASSLEETQYF	TCRBV07-09	TCRBJ02-05	NA	02/0910:T1D2_CM	1	-	-	-	-	-	-	-	-	-	-	-
0.00031	global-SL%ET	CASSLEETQYF	TCRBV28-01	TCRBJ02-05	NA	02/0910:T1D2_CM	1	-	-	-	-	-	-	-	-	-	-	-
0.00031	global-SL%ET	CASSLEETQYF	TCRBV05-04	TCRBJ02-05	NA	02/0910:T1D2_CM	1	-	-	-	-	-	-	-	-	-	-	-
0.00031	global-SL%ET	CASSLEETQYF	TCRBV12-03	TCRBJ02-05	NA	02/0910:T1D2_CM	1	-	-	-	-	-	-	-	-	-	-	-
0.00031	global-SL%ET	CASSLEETQYF	TCRBV05-01	TCRBJ02-05	NA	02/0910:T1D2_CM	1	-	-	-	-	-	-	-	-	-	-	-
0.00031	global-SL%ET	CASSLEETQYF	TCRBV05-06	TCRBJ02-05	NA	02/0910:T1D2_CM	1	-	-	-	-	-	-	-	-	-	-	-
0.00031	global-SL%ET	CASSLEETQYF	TCRBV03-01	TCRBJ02-05	NA	02/0911:T1D3_CM	1	-	-	-	-	-	-	-	-	-	-	-
0.00031	global-SL%ET	CASSLEETQYF	TCRBV05-06	TCRBJ02-05	NA	02/0911:T1D3_CM	1	-	-	-	-	-	-	-	-	-	-	-
0.00031	global-SL%ET	CASSLEETQYF	TCRBV12-03	TCRBJ02-05	NA	02/0911:T1D3_CM	1	-	-	-	-	-	-	-	-	-	-	-
0.00031	global-SL%ET	CASSLEETQYF	TCRBV07-06	TCRBJ02-05	NA	02/0911:T1D3_CM	1	-	-	-	-	-	-	-	-	-	-	-
0.00031	global-SL%ET	CASSLEETQYF	TCRBV05-01	TCRBJ02-05	NA	02/0911:T1D3_CM	1	-	-	-	-	-	-	-	-	-	-	-
0.00031	global-SL%ET	CASSLEETQYF	TCRBV05-04	TCRBJ02-05	NA	02/0911:T1D3_CM	1	-	-	-	-	-	-	-	-	-	-	-
0.00031	global-SL%ET	CASSLEETQYF	TCRBV07-02	TCRBJ02-05	NA	02/0911:T1D3_CM	1	-	-	-	-	-	-	-	-	-	-	-
0.00031	global-SL%ET	CASSLEETQYF	TCRBV28-01	TCRBJ02-05	NA	02/0911:T1D3_CM	1	-	-	-	-	-	-	-	-	-	-	-
0.00031	global-SL%ET	CASSLEETQYF	TCRBV07-09	TCRBJ02-05	NA	02/0911:T1D3_CM	1	-	-	-	-	-	-	-	-	-	-	-
0.00031	global-SL%ET	CASSLEETQYF	TCRBV12-03	TCRBJ02-05	NA	02/0912:T1D4_CM	1	-	-	-	-	-	-	-	-	-	-	-
0.00031	global-SL%ET	CASSLEETQYF	TCRBV07-02	TCRBJ02-05	NA	02/0912:T1D4_CM	1	-	-	-	-	-	-	-	-	-	-	-
0.00031	global-SL%ET	CASSLEETQYF	TCRBV16-01	TCRBJ02-05	NA	02/0912:T1D4_CM	1	-	-	-	-	-	-	-	-	-	-	-
0.00031	global-SL%ET	CASSLEETQYF	TCRBV05-06	TCRBJ02-05	NA	02/0912:T1D4_CM	1	-	-	-	-	-	-	-	-	-	-	-
0.00031	global-SL%ET	CASSLEETQYF	TCRBV28-01	TCRBJ02-05	NA	02/0912:T1D4_CM	1	-	-	-	-	-	-	-	-	-	-	-
0.00031	global-SL%ET	CASSLEETQYF	TCRBV07-06	TCRBJ02-05	NA	02/0912:T1D4_CM	1	-	-	-	-	-	-	-	-	-	-	-
0.00031	global-SL%ET	CASSLEETQYF	TCRBV11-01	TCRBJ02-05	NA	02/0912:T1D4_CM	1	-	-	-	-	-	-	-	-	-	-	-
0.00031	global-SL%ET	CASSLEETQYF	TCRBV05-01	TCRBJ02-05	NA	02/0912:T1D4_CM	1	-	-	-	-	-	-	-	-	-	-	-
0.00031	global-SL%ET	CASSLEETQYF	TCRBV05-04	TCRBJ02-05	NA	02/0912:T1D4_CM	1	-	-	-	-	-	-	-	-	-	-	-
0.00031	global-SL%ET	CASSLEETQYF	TCRBV11-02	TCRBJ02-05	NA	02/0912:T1D4_CM	1	-	-	-	-	-	-	-	-	-	-	-
0.00031	global-SL%ET	CASSLEETQYF	TCRBV07-09	TCRBJ02-05	NA	02/0912:T1D4_CM	1	-	-	-	-	-	-	-	-	-	-	-
0.00031	global-SL%ET	CASSLEETQYF	TCRBV11-03	TCRBJ02-05	NA	02/0914:T1D6_CM	1	-	-	-	-	-	-	-	-	-	-	-
0.00031	global-SL%ET	CASSLEETQYF	TCRBV05-06	TCRBJ02-05	NA	02/0914:T1D6_CM	1	-	-	-	-	-	-	-	-	-	-	-
0.00031	global-SL%ET	CASSLEETQYF	TCRBV07-09	TCRBJ02-05	NA	02/0914:T1D6_CM	1	-	-	-	-	-	-	-	-	-	-	-
0.00031	global-SL%ET	CASSLEETQYF	TCRBV05-04	TCRBJ02-05	NA	02/0914:T1D6_CM	1	-	-	-	-	-	-	-	-	-	-	-
[truncated: 29,257 more rows]
